# Supplementary material for: Prediction of non-intuitive metabolic targets with bayesian metabolic control analysis to improve 3-hydroxypropionic acid production in Aspergillus niger
Source: Front Bioeng Biotechnol. 2026 Feb 17;14:1754875. doi: 10.3389/fbioe.2026.1754875 (PMC12953433; doi:10.3389/fbioe.2026.1754875)
Supplement: Supplementary file 2 [file Table1.xlsx]

## Sheet: README
Tab	Explaination
Metadata_and_extracellular	Genotype of strains analyzed and time-course data in tripilcate of growth, glucose consumption, and 3HP production after 3, 5, and 7 days of cultivation.
Global_proteins_normalized_log	Quantification of intracellular proteins by LC-MS/MS mapped to the Aspergillus niger 1015 v4 JGI reference proteome (https://mycocosm.jgi.doe.gov/Aspni7/Aspni7.home.html). Peptide data was rolled-up into protein level quantification. Raw protein level values were converted to log2 scale and median normalized across datasets.
Target_proteins_normalized_log	Quantification of targeted intracellular proteins by selected reaction monitoring. Data was mapped to the Aspergillus niger 1015 v4 JGI reference proteome (https://mycocosm.jgi.doe.gov/Aspni7/Aspni7.home.html). Peptide data was rolled-up into protein level quantification. Raw protein level values were converted to log2 scale and median normalized across datasets.
Metabolomics_normalized_log	Quantification of intracellular metabolites by GC-MS. Raw metabolite level values were converted to log2 scale and median normalized across datasets.

## Sheet: Metadata_and_extracellular
Omics Sample ID	Strain (ICE)	Genotype	Repliate	Day 3 Glucose converted (g/L)	Day 5 Glucose converted (g/L)	Day 7 Glucose converted (g/L)	Day 3 Biomass (g/L)	Day 5 Biomass (g/L)	Day 7 Biomass (g/L)	Day 3 3HP (g/L)	Day 5 3HP (g/L)	Day 7 3HP (g/L)
An_ZD_SF93_M_52	ABF_008340	wild-type	1	20.8853	38.7972	45.7122	12.1849	17.4607	13.359	0	0	0
An_ZD_SF93_M_53	ABF_008340	wild-type	2	23.0561	39.8215	58.669	10.3902	27.9478	13.37	0	0	0
An_ZD_SF93_M_54	ABF_008340	wild-type	3	23.1788	41.2083	43.6875	11.4852	14.5273	15.115	0	0	0
An_ZD_SF93_M_55	ABF_008343	panD+, bapat+, hpdh+	1	24.689	41.9878	59.0514	14.8754	14.18	12.09	2.70792	4.38711	6.05345
An_ZD_SF93_M_56	ABF_008343	panD+, bapat+, hpdh+	2	25.0099	43.8007	59.4163	8.5033	11.4212	14.385	3.01657	4.39708	5.22703
An_ZD_SF93_M_57	ABF_008343	panD+, bapat+, hpdh+	3	25.2648	44.0454	58.8515	9.18361	11.1182	14.835	2.83063	4.67264	5.39909
An_ZD_SF93_M_58	ABF_008344	panD+, bapat+, hpdh+, aat+	1	25.2931	45.115	53.8287	9.25714	11.2788	9.94762	3.04394	5.60172	5.39214
An_ZD_SF93_M_59	ABF_008344	panD+, bapat+, hpdh+, aat+	2	25.1798	44.6618	61.3021	9.05373	10.5639	10.8791	2.97976	5.34883	6.26461
An_ZD_SF93_M_60	ABF_008344	panD+, bapat+, hpdh+, aat+	3	27.4168	43.42	55.6623	8.71045	12.1394	11.35	3.52247	5.39959	5.84662
An_ZD_SF93_M_61	ABF_008345	panD+, bapat+, hpdh+, pyc+	1	28.3984	48.6773	63.0488	9.78361	11.6758		4.68247	8.447	9.0176
An_ZD_SF93_M_62	ABF_008345	panD+, bapat+, hpdh+, pyc+	2	30.2767	49.7015	68.1845	10.2393	10.8324	10.495	5.04208	8.04092	8.08864
An_ZD_SF93_M_63	ABF_008345	panD+, bapat+, hpdh+, pyc+	3	30.305	48.5413	71.5041	8.84776	12.5033	11.0231	5.0619	8.61831	8.4206
An_ZD_SF93_M_64	ABF_008346	panD++, bapat++, hpdh++, pyc+	1	32.3154	52.9465	67.5067	9.74921	11.2545	10.1675	7.73019	13.2919	12.7378
An_ZD_SF93_M_65	ABF_008346	panD++, bapat++, hpdh++, pyc+	2	31.9473	52.6293	65.6471	10.1803	10.8583	9.64878	8.27857	13.3535	12.6909
An_ZD_SF93_M_66	ABF_008346	panD++, bapat++, hpdh++, pyc+	3	32.8251	50.191	68.2541	9.67302	12.8	10.1674	8.13888	12.5259	12.4658
An_ZD_SF93_M_67	ABF_008347	panD+, bapat+, hpdh+, pyc+, ΔoahA	1	28.3229	47.7708	67.0375	9.84444	10.7444	9.77381	4.77591	8.62829	8.01738
An_ZD_SF93_M_68	ABF_008347	panD+, bapat+, hpdh+, pyc+, ΔoahA	2	29.6443	47.8524	64.1958	10.1194	14.1906	10.48	4.88163	7.65569	8.13557
An_ZD_SF93_M_69	ABF_008347	panD+, bapat+, hpdh+, pyc+, ΔoahA	3	29.833	44.698	68.3062	8.9746	9.1675	11.0439	4.87313	8.29925	8.10602
An_ZD_SF93_M_70	ABF_008348	panD+, bapat+, hpdh+, pyc+, Δald6	1	30.6636	51.4147	72.2254	9.3662	13.875	9.21163	5.91704	12.2594	15.7176
An_ZD_SF93_M_71	ABF_008348	panD+, bapat+, hpdh+, pyc+, Δald6	2	30.4749	52.9647	71.8778	10.2476	10.2575	9.0093	6.25399	11.9349	14.9859
An_ZD_SF93_M_72	ABF_008348	panD+, bapat+, hpdh+, pyc+, Δald6	3	31.0223	51.0612	73.4854	9.15738	11	9.08605	6.00576	11.3648	16.0852
An_ZD_SF93_M_73	ABF_008351	panD+, bapat+, hpdh+, pyc+, Δuga2	1	28.0491	46.4021	57.3742	8.66567	11.4		3.92833	4.78684	5.12014
An_ZD_SF93_M_74	ABF_008351	panD+, bapat+, hpdh+, pyc+, Δuga2	2	29.5121	45.7314	61.78	8.83881	11.5371	11.61	3.95476	5.02342	4.26592
An_ZD_SF93_M_75	ABF_008351	panD+, bapat+, hpdh+, pyc+, Δuga2	3	26.4635	46.1846	54.2458	9.03284	11.4649	10.2286	3.00996	4.64363	4.78297
An_ZD_SF93_M_76	ABF_008354	panD+, bapat+, hpdh+, pyc+, aat+	1	29.4932	48.7226	57.0614	10.5045	17.7613	10.6049	5.20254	8.34639	8.34934
An_ZD_SF93_M_77	ABF_008354	panD+, bapat+, hpdh+, pyc+, aat+	2	29.2762	46.0758	63.5354	10.2754	17.6323	10.3825	4.91749	8.22311	9.28612
An_ZD_SF93_M_78	ABF_008354	panD+, bapat+, hpdh+, pyc+, aat+	3	29.229	51.0521	60.6329	10.1134	22.6231	10.8475	4.89295	7.43815	9.53379
An_ZD_SF93_M_79	ABF_008355	panD++, bapat++, hpdh++, pyc+, aat+	1	27.3696	53.1913	66.6117	8.24314	20.6818	9.79512	5.71977	11.1146	11.6889
An_ZD_SF93_M_80	ABF_008355	panD++, bapat++, hpdh++, pyc+, aat+	2	28.8231	53.0009	64.9953	8.61493	15.7824	9.55366	6.77878	10.8119	11.9913
An_ZD_SF93_M_81	ABF_008355	panD++, bapat++, hpdh++, pyc+, aat+	3	29.1912	51.5597	65.9599	10.3612	18.5625	9.92439	6.86373	10.4176	11.7558
An_ZD_SF93_M_82	ABF_008356	panD+, bapat+, hpdh+, pyc+, Δald6, aat+	1	24.9722	46.5925	67.1157	8.45846	21.5871	9.9025	4.22753	8.15694	12.3233
An_ZD_SF93_M_83	ABF_008356	panD+, bapat+, hpdh+, pyc+, Δald6, aat+	2	26.8033	45.0515	63.5267	8.51692		9.2625	4.15486	7.8261	12.358
An_ZD_SF93_M_84	ABF_008356	panD+, bapat+, hpdh+, pyc+, Δald6, aat+	3	28.0208	47.3992	61.9278	8.66154	19.6333	10.2692	4.28888	8.24305	12.4614
An_ZD_SF93_M_85	ABF_008897	panD++, bapat++, hpdh++, pyc+, mfs+	1	28.3795	53.0462	66.0989	9.82769	19.5742	9.96585	6.81936	11.2669	12.086
An_ZD_SF93_M_86	ABF_008897	panD++, bapat++, hpdh++, pyc+, mfs+	2	31.0978	50.6714	71.9821	8.42535	17.0794		7.00058	11.1454	13.2044
An_ZD_SF93_M_87	ABF_008897	panD++, bapat++, hpdh++, pyc+, mfs+	3	28.7948	54.4693	71.1913	9.46761	19.7194		6.50884	11.3458	14.5922
An_ZD_SF93_M_88	ABF_008898	panD+, bapat+, hpdh+, pyc+, mfs+	1	29.7387	49.1939	64.6738	8.42985	18.8935	10.2825	4.63245	8.04998	10.9963
An_ZD_SF93_M_89	ABF_008898	panD+, bapat+, hpdh+, pyc+, mfs+	2	30.843	50.617	67.2721	12.4426	20.3333	10.8268	5.0619	8.08352	9.51814
An_ZD_SF93_M_90	ABF_008898	panD+, bapat+, hpdh+, pyc+, mfs+	3	30.1539	49.203	64.2654	9.02687	19.74	10.4308	5.31014	8.23218	11.0328
An_ZD_SF93_M_91	ABF_008899	panD++, bapat++, hpdh++, pyc+, ΔoahA	1	31.532	58.2854	72.434	10.3851	20.7367	10.0205	7.84817	14.2771	14.5479
An_ZD_SF93_M_92	ABF_008899	panD++, bapat++, hpdh++, pyc+, ΔoahA	2	32.6363	55.8199	70.47	10.8721	16.62	10.6405	7.67733	13.4632	16.345
An_ZD_SF93_M_93	ABF_008899	panD++, bapat++, hpdh++, pyc+, ΔoahA	3	31.447	53.2094	71.4085	9.15738	16.2313	9.9125	8.79674	14.1539	15.0841
An_ZD_SF93_M_94	ABF_008900	panD++, bapat++, hpdh++, pyc+, uga2+	1	33.3347	55.4301	69.2882	10.9313	15.3677	9.8925	8.64856	13.3336	14.4393
An_ZD_SF93_M_95	ABF_008900	panD++, bapat++, hpdh++, pyc+, uga2+	2	33.986	53.6626	72.3297	10.4358	10.4079		8.7184	12.7163	14.9815
An_ZD_SF93_M_96	ABF_008900	panD++, bapat++, hpdh++, pyc+, uga2+	3	33.75	53.6535	68.8015	9.00328	17.85	11.1154	8.12755	12.7852	14.6965
An_ZD_SF93_M_97	ABF_008349	panD+, bapat+, hpdh+, pyc+, Δald6-2	1	28.0491	51.2515	65.4124	10.5967	13.3758	10.9143	4.23792	8.59022	10.2438
An_ZD_SF93_M_98	ABF_008349	panD+, bapat+, hpdh+, pyc+, Δald6-2	2	30.22	51.3059	65.2473	9.55652	20.1233	10.9973	5.19687	8.86214	11.1154
An_ZD_SF93_M_99	ABF_008349	panD+, bapat+, hpdh+, pyc+, Δald6-2	3	29.8142	50.0188	64.0568	11.0627	13.5515	10.439	5.0553	8.81592	10.8903
An_ZD_SF93_M_100	ABF_009101	panD+, bapat+, hpdh+, pyc+, aat+	1	28.9836	48.1787	65.4298	8.76119	15.45	11.2784	3.7188	6.52537	8.88378
An_ZD_SF93_M_101	ABF_009101	panD+, bapat+, hpdh+, pyc+, aat+	2	28.691	48.1334	65.6818	9.48358	11.3743		4.01233	7.33119	8.60656
An_ZD_SF93_M_102	ABF_009101	panD+, bapat+, hpdh+, pyc+, aat+	3	28.691	47.4445	63.5528	210.878	20.7267	10.4975	4.28133	7.42546	8.16859

## Sheet: Global_proteins_normalized_log
Protein_short	SF93_DP_52	SF93_DP_53	SF93_DP_54	SF93_DP_55	SF93_DP_56	SF93_DP_57	SF93_DP_58	SF93_DP_59	SF93_DP_60	SF93_DP_61	SF93_DP_62	SF93_DP_63	SF93_DP_64	SF93_DP_65	SF93_DP_66	SF93_DP_67	SF93_DP_68	SF93_DP_69	SF93_DP_70	SF93_DP_71	SF93_DP_72	SF93_DP_73	SF93_DP_74	SF93_DP_75	SF93_DP_76	SF93_DP_77	SF93_DP_78	SF93_DP_79	SF93_DP_80	SF93_DP_81	SF93_DP_82	SF93_DP_83	SF93_DP_84	SF93_DP_85	SF93_DP_86	SF93_DP_87	SF93_DP_88	SF93_DP_89	SF93_DP_90	SF93_DP_91	SF93_DP_92	SF93_DP_93	SF93_DP_94	SF93_DP_95	SF93_DP_96	SF93_DP_97	SF93_DP_98	SF93_DP_99	SF93_DP_100
BAPAT_Bacillus_cereus	34.2499	34.5675	33.9792	39.2692	39.1518	39.28	39.3622	39.2849	39.3247	39.3888	39.4495	39.4454	39.1528	39.1908	39.3515	39.3296	39.3125	39.2932	39.3025	39.3389	39.2205	39.2285	39.1073	39.2927	39.4765	39.31	39.428	39.2624	39.2495	39.2566	39.4409	39.4119	39.3379	39.2045	39.3029	39.3804	39.6225	39.5279	39.5707	39.4133	39.3526	39.2904	39.157	39.1444	39.3061	39.3087	39.4909	39.5381	39.3724
HPDH_escherichia_coli	36.5976	36.765	35.8069	39.7355	39.6493	39.8707	40.4465	40.5882	40.4456	40.9833	41.0432	40.983	41.4496	41.4767	41.3669	41.0163	40.9211	40.9507	41.0953	41.2308	40.8429	40.8711	40.842	40.7014	41.047	40.793	40.8881	41.541	41.3489	41.4148	40.6937	40.7924	40.6787	41.5199	41.8207	41.7674	41.3547	40.9044	41.118	41.6306	41.6012	41.5994	41.5182	41.2819	41.4613	40.9894	41.0961	41.2732	40.6724
PAND_Tribolium_castaneum	35.4176	35.85	35.0729	38.8426	38.6247	38.7815	39.2383	39.259	39.2998	39.6203	39.5998	39.6112	40.2581	40.2903	40.2109	39.7098	39.6124	39.6229	39.6474	39.6466	39.4463	39.3626	39.4655	39.2133	39.6348	39.5506	39.5438	40.1801	40.0103	40.1472	39.3065	39.4104	39.3373	40.2744	40.1156	40.231	39.7063	39.6859	39.7287	40.22	40.3914	40.442	40.0146	39.8807	40.1286	39.4157	39.6513	39.5671	39.3268
jgi|Aspni7|1000708						29.9501			30.8033						29.789			28.2728				29.9583		28.7032																29.6021		29.3022		29.9241		29.1865		29.743	29.7891
jgi|Aspni7|1001006	30.6489	30.6016	30.6068	30.6333	31.5061	30.4838	31.1194	30.6928	31.0015	31.2194	31.657	31.1785	31.9413	31.68	31.4399	31.6504	30.8522	31.8564	31.3281	31.1835	31.4713	31.1886	31.4315	31.1409	31.4402	31.1895	31.5174	31.4815	30.9501	31.1484	31.0934	30.6697	31.4396	31.2581	31.5384	31.1195	31.0063	31.4365	31.3273	30.4983	31.4337	31.6905	30.5014	30.2599	30.6413	31.5345	30.4724	31.0135	31.3641
jgi|Aspni7|1001118	31.4817	32.5262	31.9654	32.3773	32.5596	32.7161	32.2762	32.3972	32.2771	32.3625	32.7501	32.3142	32.3555	32.4642	32.2258	32.3488	32.6263	32.2291	32.488	32.7242	32.5481	32.7833	32.651	32.4742	32.5703	32.4846	32.3668	32.3343	32.6953	32.2106	32.4095	32.2671	32.3004	32.8247	32.4114	32.8688	32.6587	32.4409	32.5356	32.3465	32.6184	32.194	32.3117	32.5916	32.0488	32.1819	32.3172	32.321	32.4657
jgi|Aspni7|1001664	31.6916	31.8407	31.6291	31.3309	31.6572	31.3099	30.9484	30.9889	30.9804	30.9822	31.0516	31.0963	30.5422	30.3113	30.9003	30.0418	30.6977	30.2896	30.7946	30.662	30.3747	30.9984	30.6982	30.8008	31.0301	30.5291	30.6652	31.1334	31.0132	30.7953	30.4716	32.2337	31.1994	31.0718	29.8468	30.57	31.3118	30.5181	30.7608	30.5981	30.8437	31.0489	30.4969	30.8643	31.0594	30.5848	30.9902	31.1698	31.5198
jgi|Aspni7|1001783	34.2358	34.3028	34.2959	34.0364	34.1656	34.3439	34.2042	34.0796	34.1593	34.0581	34.0737	33.9412	33.861	33.8944	34.0956	33.9533	34.2313	34.0586	33.8437	33.7961	33.9657	33.9828	33.9534	33.9184	34.0824	34.0937	34.1638	33.9961	33.9648	34.0067	34.0812	34.262	34.0315	33.8429	33.5933	33.9856	33.5929	33.7345	34.0964	34.0109	33.9668	33.9447	33.795	33.8306	33.7418	34.042	33.7757	33.9393	33.9592
jgi|Aspni7|1001862	35.3394	35.3204	35.3933	35.3794	35.3419	35.1719	35.2341	35.0708	35.3273	34.8544	35.0943	34.9733	34.93	34.7422	35.0146	35.08	35.2201	35.0507	34.9937	34.778	34.9877	34.9408	34.9801	34.9776	34.988	34.997	34.9948	35.1032	35.0991	34.9878	35.0355	34.9073	35.0836	34.9665	34.6531	34.7408	34.8388	35.2124	35.0379	35.0105	34.9189	34.9795	34.6429	35.0406	34.6019	35.0892	34.7363	34.9307	34.9682
jgi|Aspni7|1003271	33.6724	33.5199	33.8046	34.3114	34.1274	34.1973	34.591	34.3071	34.3137	34.3648	34.3812	34.3768	34.1216	34.2902	34.1156	34.3159	34.2927	34.4378	34.1107	34.0432	34.2647	34.1035	34.2575	34.3394	34.3423	34.046	34.1644	34.2511	34.078	33.9664	34.2319	34.3062	34.2937	34.0743	34.076	34.1959	33.9227	34.196	34.281	34.3743	34.2091	34.3271	34.0073	34.1852	33.704	34.527	34.2607	34.3619	33.9342
jgi|Aspni7|1003642	32.1794	32.4509	33.0269	32.6834	32.7589	32.7016	32.9679	32.7991	33.0105	32.7584	32.9631	32.9788	32.8652	32.6755	32.7253	33.0195	32.7273	32.9642	32.7147	32.465	32.4972	32.6461	32.6257	32.7344	32.8432	32.6356	33.1296	32.6982	32.5916	32.8419	31.875	32.3126	32.7824	32.7031	32.9664	32.7307	32.704	32.6974	32.6556	32.3082	32.3136	32.7316	31.5562	31.3186	32.5619	32.7238	32.615	32.6159	32.6119
jgi|Aspni7|1004249	30.6915	31.1039	31.2545	31.1106	30.7761	31.1199	31.1577	30.9649	31.1797	30.8927	30.7045	31.0073	30.7811	30.9822	30.9673	30.8005	31.2383	30.9556	30.9706	30.8132	31.1573	30.9367	30.9652	30.8515	31.1767	30.2181	30.7042	31.2014	30.8075	30.9528	30.9257	31.2512	31.2793	30.9717	30.9028	30.9127	30.6838	31.1425	31.0554	30.8466	30.9534	30.9	29.904	30.9042	30.9795	30.9124	30.9519	30.9192	31.0639
jgi|Aspni7|1004723	30.6081	30.8074	30.6526	30.0469	31.0184	30.8015	30.8064	30.6845	29.8592	29.9064	30.2435	30.3843	30.1927	31.0297	29.1101	30.4375	30.1179	30.6295	30.577		31.2443	30.7917	36.4429	30.9502	30.6676	31.3634	30.8691	30.4206	30.6682	30.5202		29.7629	29.354	30.5137	29.082	30.7495	29.8373	30.1859	30.8234	30.239	30.2248	30.6093	30.8041	30.0029	29.8542	30.3052	30.6262	30.4475	30.3588
jgi|Aspni7|1004906	34.2603	34.1573	34.177	36.6695	36.6455	36.7308	36.5978	36.7367	36.6628	36.799	36.8308	36.8078	36.9559	36.8485	36.9266	36.9935	37.0339	36.9806	36.6252	36.5783	36.6249	36.4669	36.6387	36.4523	36.6896	36.7322	36.8612	36.8588	36.8187	36.8139	36.8335	36.3186	36.4008	36.9219	36.656	36.7467	36.3486	36.8255	36.7965	36.9119	37.0326	36.9263	36.7115	36.7096	36.8154	36.7328	36.8871	36.7056	36.5699
jgi|Aspni7|1005336	36.476	36.1474	36.6787	36.508	36.5985	36.4573	36.3292	36.2985	36.3263	36.3039	36.0838	36.1634	36.1953	35.836	36.1157	36.141	36.0909	36.2118	36.0714	35.9816	36.184	36.1083	36.1371	36.2517	36.2739	36.2473	36.0865	36.349	35.951	36.287	36.2099	36.3061	36.4629	36.1252	36.2006	36.0453	36.1773	36.1311	36.1596	36.2051	36.2734	35.9242	36.0352	36.0147	36.1756	36.2078	36.2201	36.2261	36.3342
jgi|Aspni7|1006058	29.7754	28.7656	30.1397	29.7896	28.8193	29.8213	29.3654	29.9443	29.8268	29.8867	29.7064	29.8098	29.2189	28.2446	29.2914	30.0791	28.6978	29.0125	29.6548	29.4203	23.3413	29.3256	28.8908	28.6558	29.4414	28.6452	28.4104	29.6124	28.2625	29.8427	29.2701		27.2335	27.1934	29.1931	28.6256		29.1714	28.9101	28.2234	29.3621	29.4532		29.1237	29.4628	27.2663	28.9723	29.3727	29.7087
jgi|Aspni7|1006206	28.7116	28.4889	29.1984			27.6318	28.6821	28.2622	28.1384	28.3437		28.1273	28.6233		28.0111	27.8117	28.3285	27.4075	27.6607	27.3943	26.2518	27.3065	27.7292		27.5819	28.2182	28.3171	28.6725	27.7456	28.178			28.0011	28.0377			27.8344	28.212				28.4819				27.9273		28.1808	28.1846
jgi|Aspni7|1006587	30.3634	30.9859	31.2346	31.8674	31.5259	31.5688	31.5719	31.6443	31.4408	31.6344	31.8222	31.4268	31.6367	31.4991	31.5097	31.5008	31.3235	31.6035	31.5282	31.3887	31.3675	31.409	31.4841	31.5948	31.5438	31.3963	31.4023	31.5699	31.5312	31.3379	31.0108	31.5233	31.222	30.8648	31.291	31.293	31.3677	31.1981	31.2369	31.2731	31.3749	31.2981	31.0738	31.2653	31.2834	31.4743	31.4576	31.3678	31.2493
jgi|Aspni7|1006639	30.7484	30.5084	30.3234	30.514	30.6257	30.2768	30.3233	30.427	30.2968	30.2283	30.3907	30.3511	30.6481	30.4461	30.2901	30.5269	30.4052	30.3521	30.1204	30.1854	30.3992	30.2006	30.3191	30.1149	30.2925	30.3047	30.1995	30.4494	30.0852	29.9513	29.8303	30.6615	30.2303	29.4252	30.0794	30.3516	30.2379	30.7452	30.2493	30.3179	30.3639	29.9438	30.5441	30.5156	30.1555	30.5823	30.0898	30.3969	30.662
jgi|Aspni7|1006682	33.1277	33.8774	33.8524	33.2909	33.6827	33.4991	33.6164	33.6637	33.416	33.4964	33.6512	33.4516	33.5	33.5135	33.7872	33.4397	33.3785	33.7144	33.419	33.196	33.3676	33.5801	33.4795	33.6541	33.5325	33.5198	33.5837	33.5153	33.1819	33.4181	33.5532	33.5727	33.415	33.7463	33.567	33.3369	33.6323	33.5227	33.3846	33.4592	33.3807	33.3476	33.6664	33.6868	33.2605	33.532	33.5201	33.5972	33.0352
jgi|Aspni7|1006858	35.896	35.6557	36.1205	35.7075	35.277	35.6793	35.5923	35.2288	35.11	35.2637	35.2781	35.2162	35.6589	35.6247	35.5532	35.3037	35.1574	35.2658	35.3308	35.2811	35.0343	35.2626	35.2836	35.3599	35.5532	35.0403	35.3455	35.655	35.5966	35.2913	35.0943	35.4323	35.7078	35.5232	35.4423	35.3989	35.4446	35.2613	35.1987	35.5097	35.3746	35.5583	35.1681	35.4089	35.3595	35.3439	35.2395	35.1984	35.1748
jgi|Aspni7|1007333	31.0705	31.5291	31.4487	30.9258	31.2077	31.1333	31.2523	31.0028	30.978	30.989	30.9486	30.8971	30.9423	30.9771	31.0821	30.8753	31.0588	30.9027	30.9412	31.0772	31.0456	30.9995	31.0084	30.9552	30.9728	30.8241	31.0253	31.0523	31.1055	30.9434	31.3457	31.4103	31.4182	31.1971	30.9693	31.2034	31.2383	30.9309	31.218	31.0764	30.9547	31.0056	30.9605	30.8219	31.0447	30.9339	31.2046	30.8944	30.9874
jgi|Aspni7|1007623	32.0043	32.5259	32.3617	32.7213	32.6839	32.4637	32.5958	32.9137	32.8362	32.6276	32.8488	32.6733	32.7429	32.7121	32.5778	32.842	32.5571	32.8451	32.744	32.8671	32.8259	32.9311	32.8432	32.5706	32.5439	32.407	32.4367	32.5937	32.634	32.6757	32.5364	32.7523	32.5492	32.0345	32.5058	32.7537	32.9057	32.5671	32.5519	32.6751	32.7338	32.4749	32.7138	32.8615	32.5296	32.5674	32.5031	32.7757	32.6797
jgi|Aspni7|1007711	30.7087	31.7394	31.1999	31.3452	31.2904	31.2505	31.7602	31.9792	31.5225	30.5781	31.7917	30.7206	31.8991	31.9275	31.944	31.5164	31.7553	31.552	30.8915	30.29	31.1462	31.678		31.7022	31.6196	31.7148	32.1571	31.2277	30.9106	30.7445	31.2435	31.9155	31.5169	32.0171	31.8378	31.4548	32.279	31.4826	31.9878	31.4428	30.9303	30.9652		31.8432	30.9822	31.6477	30.17	31.7809	31.5571
jgi|Aspni7|1009085	26.1281	25.093	25.2788											25.0101	24.2778			23.9443	24.8321	24.0591	24.47		23.8912	23.2858		25.185	24.2176	24.9138		24.7489	24.8088		25.198	25.2292		23.2528		23.4708	24.4494	23.445	23.1605	24.449	24.0986				24.8531	23.0469	24.2909
jgi|Aspni7|1009233	36.1088	36.0702	36.1372	35.7983	35.8951	35.6377	35.637	35.588	35.54	35.5228	35.5197	35.5266	35.5913	35.7263	35.6169	35.5538	35.6956	35.5774	35.4841	35.4169	35.2713	35.4995	35.5603	35.4486	35.5675	35.5301	35.4923	35.4212	35.608	35.519	35.7321	35.6443	35.7604	35.6463	35.5871	35.6887	35.6509	35.6884	35.4998	35.6282	35.5192	35.6156	35.3799	35.5721	35.5192	35.35	35.6456	35.5416	35.6517
jgi|Aspni7|1011228	29.3153	29.5827			28.2896		28.7829							27.5876	28.2144		28.7918	29.094											29.2104				28.6364	27.0798			28.6098	28.809		28.0927		29.1146				28.5836	28.7246
jgi|Aspni7|1011299	30.4921				30.2678	29.7163				29.7297				29.4876								29.8346			29.8159	29.8444	29.6196													29.5743		30.2886			29.13				30.6481
jgi|Aspni7|1011623	35.7065	35.6688	35.7333	35.2223	35.6163	35.2346	35.3997	35.2739	35.1231	35.0202	35.183	34.801	35.2142	34.9771	35.1327	35.5295	34.7179	35.1769	34.5658	34.7944	34.3538	35.0408	35.207	34.8566	34.8558	34.8826	34.8462	35.3392	34.8418	35.1185	34.9941	34.976	35.2233	35.1777	34.8885	34.93	34.7842	34.9416	34.4317	34.5278	34.9117	34.9069	34.0901	34.8264	34.4793	34.9918	34.7239	34.799	34.9955
jgi|Aspni7|1011898	27.7978	27.7839		28.2155						29.0832	28.9393	29.2077	28.3275			28.8366				28.6302	28.9851	28.3339	28.7789	28.5015		29.6483			28.7012	27.9099	28.4981	28.9499		29.1017		29.1051		28.4231	28.5925		28.3856	28.8667		28.4595		28.9372		28.9431	29.0483
jgi|Aspni7|1012621	33.5244	34.2109	34.0719	33.8657	33.9574	34.1014	34.9338	34.8033	34.6615	35.1155	35.1488	35.0707	34.6854	34.5318	34.7363	35.2982	35.3838	35.2267	34.9364	35.0073	34.9733	35.0191	35.0936	34.9385	35.1654	34.7794	34.9687	34.8419	34.7583	34.7165	34.3866	34.5088	34.5978	34.5828	34.7792	34.9689	35.2223	34.9123	34.9282	34.4393	34.6975	34.5748	34.5401	34.6114	34.7347	35.1575	35.1349	35.185	34.8204
jgi|Aspni7|1012635	31.7353	32.1183	31.6663	31.9527	31.4804	31.736	31.9623	31.9299	31.7167	31.9598	31.7433	31.7872	31.4637	31.5004	31.5175	31.7233	31.7617	31.6943	31.7566	31.5584	31.5186	31.5943	31.584	31.7263	31.8477	31.3098	31.6743	31.6621	31.5432	31.6576	31.636	31.8722	31.7185	32.062	31.6456	31.5241	31.6177	31.6073	31.5278	31.4476	31.4037	31.3589	31.4642	31.4416	31.9096	31.6193	31.9132	31.6578	31.5506
jgi|Aspni7|1012763	25.9675	26.9573	26.0151	27.2331	28.0261	26.0629	27.4863	27.8049	27.925	28.6593	27.8981	27.6836	27.9137	27.2649	27.4976	27.1006	25.8334	27.2535	27.1512	27.9506	25.3834	27.6042	26.8532	27.2416	27.8056	26.9264	25.4675	27.6494	26.3791	27.6213	27.2924	27.9724			27.2987	26.732	27.2313	27.5982	27.2064	27.7866	27.3419	27.2105	28.5361	27.4801	27.3667	27.9258	26.3608	27.5891	27.7353
jgi|Aspni7|1012915	30.1536	30.4675	30.727	30.374	30.4126	30.4315	30.6782	30.7432	30.2345	30.3102	30.879	30.9477	29.8603	30.2865	30.9093	30.9951	30.4337	31.3601	29.9752	30.2808	30.5842	30.7606	30.4204	30.7148	30.8865	30.8593	30.7901	30.5335	30.1493	29.9242	29.3803	29.6619	30.3881	30.0362	30.4939	29.793	30.4143	30.5986	30.088	29.7075	30.5961	30.1809	29.8823	30.386	30.3278	30.4567	30.3514	30.7357	30.6008
jgi|Aspni7|1013899	39.7047	39.4523	39.2396	39.144	39.4786	39.1991	39.2081	39.1613	39.2649	39.106	39.0866	39.2235	39.0479	39.2167	39.2232	39.0455	39.2659	39.2098	39.2449	39.1279	39.208	39.1597	39.0619	39.1353	39.261	39.0888	39.19	39.164	39.2491	39.272	39.4463	39.3971	39.3727	39.2557	39.1664	39.2161	39.1366	39.2582	39.3619	39.308	39.3027	39.3067	39.212	39.0357	39.1428	39.0186	39.1873	39.1265	39.1802
jgi|Aspni7|1014945	31.7299	31.3242	32.024	32.0605	32.4012	32.0589	31.881	31.9034	32.2467	31.6344	31.9222	31.5459	31.3406	31.822	32.1033	31.6468	32.087	31.5422	30.7623	31.4595	32.0097	31.7947	31.5146	31.5999	31.5348	32.1164	32.0149	31.6424	31.6553	31.7486	32.1073	32.2513	32.3927	31.0595	31.1429	31.5485	30.6848	32.0762	31.9216	32.2337	31.5196	31.2821	32.1251	30.8946	31.6271	31.79	31.6169	31.5578	31.9795
jgi|Aspni7|1015404	32.3203	33.9413	33.6159	33.5049	33.4815	33.1708	33.1634	33.0972	33.491	33.248	33.5551	33.3511	33.221	33.0288	33.4434	33.6495	32.9011	33.2982	33.2076	33.6093	33.2701	33.705	33.2825	33.397	33.112	33.1126	32.8786	32.5927	33.2842	33.2915	32.8068	32.4361	33.2672	32.9698	33.1274	33.0267	32.9054	33.4869	33.1138	32.9032	33.2927	33.3766	33.1148	33.2399	33.1938	33.4668	33.5411	33.7674	33.4134
jgi|Aspni7|1015414							27.581		25.5068					24.6136								24.7358																27.1105	27.3009
jgi|Aspni7|1015451							28.8267	29.1647		28.7475	28.9668	30.6832	28.3011	29.0909	30.4069	28.4797		29.447	28.9599	31.1549		28.6041		28.8048	28.9395	29.9422		28.6864		28.4218					29.6386				28.9916	29.27	30.2335	29.0595		30.1527	29.8696	28.8333		28.6825
jgi|Aspni7|1015572	32.6732	32.5887	32.5205	32.8206	32.643	32.6787	32.801	32.5934	32.7562	32.6616	32.4534	32.6241	32.4871	32.4239	32.7889	32.4993	32.3531	32.5177	32.4961	32.4961	32.5544	32.5125	32.5368	32.6717	32.5405	32.6526	32.5091	32.5484	32.6127	32.6594	32.7747	32.7712	32.6596	32.7832	32.5992	32.7325	32.5911	32.5004	32.52	32.6549	32.6221	32.3416	32.6965	32.5973	32.2661	32.7296	32.2625	32.5436	32.4125
jgi|Aspni7|1015603	35.2466	34.6198	35.1509	35.0976	35.004	35.0507	35.1921	35.1275	35.0788	35.0059	35.0775	35.0957	35.1702	35.0856	35.032	34.8914	34.8377	34.9121	35.1621	34.9461	34.9802	34.967	34.972	34.9885	35.0872	34.9712	34.885	35.0817	35.0144	34.9982	35.0083	34.786	35.0794	35.2008	34.9679	35.1732	34.6082	34.9085	34.9421	34.9979	34.9595	35.0256	34.7343	35.0175	34.6884	34.8801	35.0394	34.8631	34.8765
jgi|Aspni7|1015763	33.0473	33.1818	33.6619	33.6907	33.6984	33.6841	33.7871	33.5314	33.5157	33.5203	33.4083	33.715	33.7521	33.4503	33.2329	34.0422	33.3269	33.8085	33.6141	33.3869	33.3069	33.6001	33.5152	33.3409	33.5132	33.6896	33.4663	33.682	33.297	33.3751	32.9527	33.0984	33.5684	33.2846	33.0042	33.3596	33.192	32.9451	33.286	33.3919	33.3804	33.5076	33.4402	33.3541	33.381	33.4923	33.3381	33.519	33.7019
jgi|Aspni7|1016297	31.101	30.7581	31.181	32.2533	31.9583	31.9578	32.068	31.6961	31.7803	31.9029	31.7237	31.8213	31.7546	31.3149	31.7616	31.501	31.7038	31.8461	31.727	31.4448	31.5943	31.5681	31.8774	31.8185	31.8597	31.1877	31.0634	31.6409	31.5156	32.0583	31.1291	31.8405	31.5707	30.3818	31.454	31.3747	31.5403	31.4833	31.5098	31.5947	31.6564	31.6564	30.6317	32.0723	31.0363	31.7641	31.506	32.0112	32.2238
jgi|Aspni7|1016650	35.5872	36.1908	36.2097	34.8203	35.2845	35.3476	35.2342	35.4007	34.9308	35.0821	34.9154	35.0128	35.1357	35.9468	35.3835		34.9494	33.6466	34.8299	35.3363	34.8933	35.1393	34.8436	35.2753	35.1481	34.5539	35.2929	35.2451	34.9035	35.0464	35.7265	35.5409	36.0214	35.5474	35.1629	35.2787	36.061	35.2877	35.3817	34.9335	35.0412	34.7166	33.921	35.0293	35.117	35.0665	34.8341	35.2225	34.6013
jgi|Aspni7|1017743	30.8894		30.524			30.6726						30.0059	30.292		30.2792	31.0191	30.8293					30.8211	30.6442			29.9568				30.3021	30.0405		30.4502	30.4047	29.9882			29.8056		29.5941					30.0282	30.7019	29.9573	30.0374	30.133
jgi|Aspni7|1017846	31.3334	31.0589	31.1906	30.8501	30.9771	30.765	30.9624	30.8785	31.3577	30.9155	30.7802	30.6371	31.0386	31.2254	30.7979	30.7759	30.4155	30.9789	30.8624	30.6997	30.7079	31.0098	30.9208	30.6071	30.7541	30.8267	31.097	30.9548	30.7052	30.5814	30.7775	31.205	30.9509	31.0906	31.1263	30.9283	30.1329	30.911	30.6881	30.8624	30.7472	31.1657	30.9611	30.8531	30.769	30.5493	30.8548	30.9391	30.8667
jgi|Aspni7|1018021	31.9396	31.2595	32.2734	31.7657	31.7909	31.6451	31.7463	31.784	31.7868	31.9817	32.1741	32.013	31.7076	30.0853	32.1605	31.7555	32.0432	31.857	32.1868	31.5049	31.3867	31.6787	32.9485	31.8122	31.9502	31.3762	31.7235	31.5457	31.7013	31.8554	31.5937	31.6644	31.546	31.743	31.5381	31.372	32.2331	31.9834	32.1198	31.1571	31.6004	31.7316	31.5968	31.6909	31.5647	31.285	31.8356	31.9348	30.4524
jgi|Aspni7|1018170	34.5127	34.6152	34.4183	34.3815	34.5785	34.077	34.3639	34.4421	34.396	34.3232	34.572	34.5815	34.498	34.5143	34.4604	34.5113	34.4881	34.4655	34.501	34.4935	34.4745	34.5044	34.565	34.3354	34.5036	34.548	34.4358	34.472	34.581	34.4077	34.2649	34.3982	34.5168	34.5548	34.4497	34.5293	34.447	34.4844	34.4018	34.3375	34.5892	34.4569	34.3194	34.3721	34.4972	34.3051	34.3853	34.5524	34.4745
jgi|Aspni7|1018747	28.6561		28.8415		28.7476	28.9733	27.7493	28.6607	27.7118	28.5732	27.9932	29.1733	29.2646			29.0915		27.0483							27.8206		27.3403			26.2699								26.4182										26.6531
jgi|Aspni7|1018858	31.1992	31.2794	31.3183	31.4663	31.2892	31.6817	31.0291	30.9812	31.0593	30.9051	31.0463	30.9676	30.8937	30.7498	30.973	30.7209	30.7802	30.832	31.0699	30.9458	31.0781	30.9462	30.626	30.8787	30.8098	30.8885	30.7714	31.0532	30.8868	31.12	31.1107	31.2996	31.2634	31.1882	30.7847	30.8434	31.2097	31.0924	31.1033	30.6951	30.8954	30.7484	31.0099	30.7467	30.9806	30.5988	30.7803	30.862	31.2096
jgi|Aspni7|1019169	36.2467	36.1206	36.0845	36.3192	36.2557	36.2885	36.1998	36.0692	36.2407	36.0391	35.9543	36.05	35.9052	35.7577	35.98	35.956	36.0508	36.0783	35.8064	35.8428	35.9493	35.9158	35.9667	35.8781	36.0991	36.0065	36.0924	36.1369	36.0172	36.1653	36.2091	36.152	36.1594	35.9161	35.8699	35.946	35.8026	36.0716	36.1579	35.979	36.0086	35.9724	35.6943	35.7024	35.8292	35.9618	36.003	35.9442	35.9643
jgi|Aspni7|1019516	31.4376	31.2939	31.9851	30.9377	31.4277	31.4188	31.3308		31.1029	31.24	30.8243	31.0601	31.1431	31.5772	30.2814	31.3919	31.5041		31.5493	31.1947	31.625	31.8753	31.3979	31.2188	31.5941	31.3667	31.6355	31.6188	31.6333	31.3121	31.9205	31.3596	31.2045	32.0977	31.2073	31.6148	31.0369	31.3003	31.1381	31.4475	31.3189	30.858	30.3833	31.4578	31.2903	31.4229	31.4729	31.1019	31.2774
jgi|Aspni7|1019999		32.2825		32.6713	31.696	32.3898			32.1403	31.6007	32.5162	32.3036	32.9804	32.2052	32.1826	32.0234		31.8875	32.2343	32.7203	31.5051	32.4062	32.2783	32.1371	32.1687	32.1366	30.9319	33.8618	32.1833	32.1705			32.3009	32.0562	32.2547		32.0621	32.5239	31.8806	32.3606	32.5403	32.5834	30.2433	32.5115	32.4372	33.2327	32.3108	32.5154	32.3231
jgi|Aspni7|1020247	32.9232	32.3854	32.1929	32.5188	32.5198	32.6251	32.4956	32.926	32.8439	32.7893	32.7928	32.6733	32.7277	32.8235	32.3512	32.257	32.7778	32.937	32.693	32.5792	32.7478	32.5803	32.6596	32.9635	32.8982	32.6978	32.9355	32.8635	32.8547	32.7594	32.6233	32.7717	32.7848	32.9825	33.1107	32.9682	33.0617	32.8019	32.6932	33.2381	32.8559	32.8914	33.1895	32.9584	32.7093	32.884	32.7051	32.8023	32.3184
jgi|Aspni7|1020361	32.3793	32.8862	32.7979			32.6276	32.4741		32.4055	32.3934	32.5576		32.0696	32.1211	32.4401	32.3105	32.5943	32.4922	32.3954	32.2026	32.3856	32.2262	32.4007		32.5679		32.3924		32.2974	32.5735	32.3647	32.7073	32.7317	32.8671	32.5602	32.4978	32.5387	32.5557	32.5557	32.2297	32.354	32.3995		32.2964		32.4646		32.4744	32.1105
jgi|Aspni7|1020553	30.8883	31.7765	32.0886	31.1393	32.1703	31.014	30.9413	31.8583	31.7606	31.2405	31.3654	31.6034	31.0859	31.2967	31.735	31.3658	31.2883	31.2697	31.1122	30.9736	31.2373	31.1094	31.739	30.8134	31.4767	31.8775	31.8741	31.4204	31.1603	32.3089	31.2736	32.5337	31.1595	31.3331	31.1884	31.1193	30.8461	31.1121	31.4081	30.5738	30.7857	30.2598	31.1596	30.7053	31.3917	31.2445	31.9391	31.3375	30.7781
jgi|Aspni7|1020663	29.7778	29.9761		28.5566		28.4722	29.478		29.6392	29.9049	31.1813	29.7532	31.096		30.1885	29.6945	30.2697	29.725		29.5163		29.3362			29.6841		29.8693		29.0425	29.6421	30.4837	30.0709	30.2428	29.7066	29.6864			29.7925		29.2804		29.1248		29.9451	29.5573	29.8317	29.6871	29.6754	29.2233
jgi|Aspni7|1020757		27.8936	29.4612		28.9939	28.9367		28.5511	28.5415				27.8514	27.5143	27.0284	27.75				26.4018	26.867		26.6395	27.2791			27.9081				27.0334		27.9372	26.6919		26.7636	26.7942			26.5067		27.3204					26.4274	28.2685
jgi|Aspni7|1020930	31.6118	31.6329	31.5299	32.2747	31.3537	31.8155	31.8176	29.6432	31.5724	32.2084	32.1676	31.8675	32.1459	31.9013	32.0604	31.7537	33.4586	31.7993	32.1783	31.7537	31.6856	32.0941	31.2752	31.3727	32.2316	31.6564	30.8291	31.5083	31.5894	31.6413	31.9707	31.7219	31.9423	32.006	31.9626	32.1974	32.0681	32.057	32.1124	32.0845	31.9804	31.3762	32.5557	31.9699	32.0107	32.0867	32.2291	32.0643	30.8875
jgi|Aspni7|1021017	27.2742	28.1139	28.4104	28.6903	28.4071		28.2165		28.4384		27.6072				28.3329			28.2183		27.1867									27.803						27.9243	26.7745		27.8336							26.9397		26.8655		27.7887
jgi|Aspni7|1021290	29.9341		29.6479	30.4143	29.8387	30.0291	29.6773	29.5108	30.0446		30.153	30.2969	30.3013	29.7178	29.9509	30.3965	29.7139	29.6759	29.7874	28.6097	29.6701	30.0454	30.0526	29.8623	29.9041	29.9344	29.6439	28.8278	29.8771			30.0453	29.08	28.8868	30.407	29.9865	29.4948	29.9902	29.7514	30.1844	30.1223	29.9533	28.4668	29.9449	29.9451	29.929		29.7069
jgi|Aspni7|1021467	35.0511	35.0572	35.1938	35.2449	35.1992	35.118	35.0677	34.788	34.7121	34.8099	34.7353	34.6169	34.6694	34.8152	34.5332	34.9955	34.7655	34.9505	34.6452	34.6647	34.6265	34.788	34.9781	34.6284	34.7024	34.5074	34.7607	34.8737	34.5881	34.5364	34.6366	34.6635	34.969	34.784	34.6486	34.4483	35.0744	34.3946	34.6286	34.5869	34.588	34.7042	34.3884	34.4905	34.5832	34.5833	34.5561	34.6017	34.5222
jgi|Aspni7|1021657	32.1359	32.6616	32.4401	32.0846	32.1707	32.3376	31.9276		32.1453				31.5024		31.8931			31.9715		31.6291			31.8382			31.6119	31.817	31.6849		31.6204	31.9685	32.2075		31.0733	31.5511	31.2885	31.6807						31.1416	31.4456	31.5005		31.5379	31.7967	32.0027
jgi|Aspni7|1021683	33.785	33.976	33.737	32.9804	32.2953	32.581	32.4381	32.4589	32.3876	32.2429	32.395	32.8191	32.6311	30.8144	32.7695	32.4136	32.5386	32.5984	33.0566	32.9551	32.6177	32.9144	32.596	32.4077	32.7409	32.4476	32.4825	32.6631	32.7599	32.6576	32.5176	32.9625	32.1889	32.127	32.5206	32.7368	33.0229	32.7285	32.7661	32.8072	32.9852	32.9315	32.8817	32.8771	32.8537	32.2632	32.5012	32.7537	32.3515
jgi|Aspni7|1021731	29.2858		30.0019		29.8303					29.0624							28.9602					28.9659				29.6305			28.7896		28.2615				28.711			29.1028	28.9705					28.3146
jgi|Aspni7|1021736	33.5282	32.9794	34.1851	34.0042	33.9644	33.7922	33.9135	33.6495	33.5173	33.5844	33.5423	33.6496	33.9429	33.8703	33.6089	33.7908	32.952	33.7094	33.1364	33.263	33.3604	33.4404	33.4025	33.4952	33.343	33.4176	33.2818	33.5707	33.1849	33.413	32.178	33.1235	33.6428	33.2717	33.0799	32.844	32.6058	33.0999	32.6287	32.3268	33.1873	33.3961	32.3866	33.1664	32.9648	33.6652	32.4185	33.4818	33.6644
jgi|Aspni7|1022303	31.2137	32.2454	31.8557	32.0193	30.62	31.7281	32.1836	31.938	31.7396	32.5623	32.3486	32.2892	32.2314	31.8734	32.1793	32.2659	32.1637	32.255	32.5935	31.856	32.3697	32.1736	32.1595	32.3315	32.4015	32.1053	31.7045	31.6381	32.1321	32.471	32.1621	31.7885	31.9948	32.2684	32.4817	32.455	32.034	32.3717	32.485	32.2767	32.1603	32.1699	32.0285	32.0617	32.2341	32.3017	32.4144	32.3869	32.3231
jgi|Aspni7|1022934	32.4749	33.0659	32.6955	33.3511	33.1393	33.1461	32.7782	32.5106	32.2631	32.2786	32.075	32.09	32.3891	32.3465	32.3391	31.9289	32.262	32.2739	31.9515	31.8353	32.0864	32.3005	31.9675	32.5339	32.1205	32.1344		32.1268	31.9468	32.1666	32.2695	32.628	33.0069		32.006	32.0249	31.6317	31.7107	32.1958		32.1846	32.2125	32.2414	32.1915	32.3672	32.1058	32.2748	32.2077	32.1093
jgi|Aspni7|1023059	32.8789	33.0103	32.9343	32.5444	32.7516	32.3959	32.9985	32.7856	32.6524	32.734	32.8374	32.6071	32.5887	32.453	32.3171	32.6769	32.5665	32.6235	32.7291	32.7518	32.9274	32.5719	32.6417	32.5458	32.6471	32.8321	32.7311	32.7162	32.7366	32.611	32.8617	32.8998	32.9248	32.7376	32.9182	32.8544	32.6571	32.8156	32.7493	32.5034	32.6304	32.6449	32.5382	32.4757	32.5777	32.7972	32.8037	32.6508	32.6557
jgi|Aspni7|1023568	32.7881	33.1009	32.5933	32.7831	33.3659	32.9355	32.6947	32.1605	32.8395	32.4614	32.8226	32.5316	32.7191	32.4951	32.4678	32.7866	32.8195	32.7473	32.6445	32.5581	32.73	32.6454	32.6316	32.5314	32.7467	32.7604	33.0477	32.918	32.5374	32.5609	32.5695	32.4068	32.715	32.8511	32.5206	32.9812	32.6084	32.7541	32.5417	32.5277	32.7588	32.629	32.281	32.412	32.5389	32.5971	32.1325	32.4672	32.6198
jgi|Aspni7|1024201	29.9208	29.6322	29.6368	29.7264	29.8303	29.6683	29.675	29.6355	29.7172	29.511	29.538	29.5722	29.5093	29.6134	29.4652	29.393	29.4734	29.442	29.4479	29.3018	29.5975	29.4341	29.5722	29.3782	29.5923	29.6555	29.671	29.5441	29.3756	29.5515	29.4122	29.75	29.5343	29.2606	29.4262	29.5052	29.5811	29.634	29.6058	29.3709	29.4897	29.5678	29.4524	29.4213	29.4586	29.3406	29.4928	29.4053	29.6061
jgi|Aspni7|1024420	31.7312	31.5181	31.6642	31.5126	31.2647	31.4285	31.5183	31.802	31.3931	31.8914	32.1403	31.9142	32.1915	32.1647	32.086	32.2279	32.1315	32.2323	31.8032	31.8542	31.6714	31.7198	31.6338	31.6814	32.0247	32.145	31.715	31.9339	31.7159	31.9255	31.2944	31.3825	31.2374	31.7397	31.8628	32.0106	31.774	31.5822	31.7649	31.9114	32.0278	32.015	31.9124	31.7192	31.976	31.7455	31.8124	32.0036	31.6423
jgi|Aspni7|1024649	30.6855	30.6074	29.99				29.3035	30.3676		29.7776	30.0473							30.3543	29.3744			30.007	29.8591			30.7719	30.4586			29.2788	29.2859	28.8218		29.0497	29.8531		29.6201		29.3301		29.2632		30.2359	29.5254	28.8544	29.6037	27.6509	28.767
jgi|Aspni7|1024820	35.1858	35.1116	35.0734	35.1734	35.4815	35.1751	35.2855	35.3535	35.2644	35.3728	35.5177	35.3143	35.5713	35.5455	35.7289	35.4943	35.0994	35.1973	35.4797	35.5906	35.3	35.568	35.3866	35.3761	35.3519	35.1935	35.2608	35.4589	35.5714	35.3538	35.6785	35.3779	35.2154	35.0916	35.3217	35.5061	35.5852	35.4007	35.3898	35.5843	35.5944	35.6106	35.4171	35.4812	35.4617	35.6286	35.486	35.5779	35.1764
jgi|Aspni7|1025773	32.8745	33.1885	32.9527	32.7787	33.4268	32.6999	32.26		32.3184	31.9719	32.253	32.0823	31.5704	31.7487	31.6848	32.3944	32.2954	31.4734	31.2368	31.808	31.2271	31.605	31.8441		32.0078	32.1466		32.19	31.3046		32.2679	32.298		31.0265	31.3527	32.1824	32.4516	32.5305	32.2857	32.1359	32.0176	32.0539			29.8978	32.0186	32.1593		32.2414
jgi|Aspni7|1025854	31.9891	32.996	32.2486	32.6322	32.3755	32.0583	32.6498	32.5418	32.8986	33.0124	33.2435	33.2418	33.3006	33.1913	33.4015	33.4093	33.0456	32.9487	33.3308	33.6742	33.3973	33.6016	33.3043	33.1701	33.2458	33.0414	32.7899	32.9098	33.3539	33.0668	33.2649	33.0222	32.9939	33.2057	33.5555	33.686	33.4365	33.3143	33.2244	33.31	33.3559	33.0986	33.3998	33.5686	33.0447	33.3268	33.1608	33.6109	33.0027
jgi|Aspni7|1025889	34.9052	34.7711	34.6891	34.6214	34.2553	34.4414	34.9219	34.8429	34.617	35.0183	34.8938	34.9673	35.1186	34.9022	35.0047	34.9181	35.1268	34.9848	35.1865	34.9093	34.8421	35.0019	35.0214	34.9405	35.0763	35.1492	34.8869	35.1634	35.1268	35.1275	34.8048	35.0799	35.0676	34.9662	35.1202	35.3264	35.2363	34.9581	35.0902	35.2144	35.1398	35.1669	34.8901	34.9032	35.0036	35.01	35.1599	34.9559	34.8526
jgi|Aspni7|1025894			30.8068	30.4564	29.3507	30.3386											29.8284				29.7242		29.2239				30.8472		31.0998									29.3606	28.8485		30.5855			28.7136				28.92	29.603
jgi|Aspni7|1026215	29.3507	29.4407	29.6501	29.617	29.325	29.6761	29.6368	29.1891	29.6815	29.5877	29.335	29.542	29.6045	29.2571	29.4677	29.5066	29.5222	29.5982	29.4861	29.4121	29.4333	29.5123	29.6408	29.7199	29.4357	29.3415	29.5786	29.6425	29.5121	29.4353	29.3005	29.0242	29.1685	29.6212	29.1629	29.4895	29.1664	29.3935	29.6565	29.2951	29.5725	29.4335	28.9717	29.3114	29.5892	29.3894	29.5158	29.204	29.547
jgi|Aspni7|1026638	32.1397	31.4997	32.3128	33.4129	33.0318	32.5426	33.1818	32.9231	33.1801	33.5276	33.6664	33.7057	33.3784	33.5328	33.7374	33.6233	33.5891	33.3091	33.4135	33.9275	33.4307	33.8375	33.4849	33.6826	33.6579	33.2266	33.1848	33.1647	33.7093	33.2095	33.3343	33.4725	33.4031	32.9936	33.7482	33.509	33.9168	33.3921	33.6147	33.9211	33.8211	33.3479	33.8994	33.8956	33.4444	33.9625	33.673	33.9981	33.1405
jgi|Aspni7|1026798	29.5284		30.0463	29.8303	29.2797	29.9179	29.9032	29.9867	29.6972	28.914	29.8201		30.0466	29.2662	29.7196	29.3792	29.7071	29.5905	27.8383	29.6836	29.2779	29.5928	29.5462	28.6111		27.1394		29.4833	29.6418	29.7545		28.5256	29.446		29.9254	29.5106		28.9686			29.7446	29.8714		29.6476	28.7659	29.1504	29.7445		29.3205
jgi|Aspni7|1027028	30.8766	31.5128			32.5466	31.437	30.9018	32.4256	32.1934	34.4553	31.7938		31.1548	31.538	32.1498	31.9047	32.1929	32.0424	31.5181	31.0038	31.9392	32.0854	31.7894	31.9657	32.4906	32.0797	32.506	31.6901	30.9433		32.6038	32.5609	32.3146	32.1206	32.422	31.8358	32.0145	32.0717	31.8567	31.529	31.8177		31.2583	31.8895	31.4854	32.1067	30.621	30.032	31.1904
jgi|Aspni7|1027115	28.8738	27.6345	30.0244					28.2375		30.0677	29.981				29.8022	29.6432	30.2	29.4571	29.2411	30.0793	29.3226	29.7957	29.9762		30.4262	28.5279	28.8824		29.9131	28.0776			29.5859		29.9443	29.8327	28.9577	29.7467	29.2929	29.2775		28.7581		28.7334	29.2006	29.8794	29.7692	29.5719	30.036
jgi|Aspni7|1027386	30.9758	31.0316	31.1178	30.6936	30.9484	30.7869	30.82	30.6197	30.5446	30.6182	30.6882	30.4142	30.5111	30.674	30.2212	30.4967	30.7227	30.7376	30.4731	30.4819	30.4572	30.2627	30.6258	30.6342	30.5336	30.5401	30.7312	30.6726	30.378	30.573	30.7359	30.7795	30.973	30.8698	30.4811	30.5784	30.6967	30.6863	30.6891	30.506	30.5527	30.406	30.4387	30.548	30.4408	30.4986	30.623	30.4587	30.7449
jgi|Aspni7|1027508	33.1714	33.3567	32.9212	33.1621	32.9823	32.7423	33.3773	33.3877	33.3836	33.7718	33.9439	33.5936	33.6734	33.8292	33.7322	33.7605	33.5564	33.5607	33.6981	34.0592	33.6645	33.7681	33.8309	33.6733	33.6676	33.4201	33.4165	33.556	33.9924	33.5118	33.656	33.4957	33.8149	33.9776	33.6912	33.9933	33.9556	33.5488	33.554	33.9726	34.0436	34.0251	33.7108	33.9803	33.672	33.8489	33.6155	33.4985	33.5058
jgi|Aspni7|1027809	35.5382	35.406	35.5297	35.336	35.1315	35.3458	35.6531	35.5513	35.4959	35.4433	35.3053	35.4474	35.163	35.0947	35.2502	35.2524	35.2933	35.2613	35.1758	35.1243	35.2312	35.3736	35.5134	35.4895	35.3953	35.3346	35.3037	35.3085	35.2601	35.2673	35.2625	35.5076	35.5591	35.1658	35.2448	35.182	35.3953	35.3209	35.3672	35.251	35.2653	35.321	35.0454	35.2135	35.3141	35.2817	35.3526	35.3426	35.5875
jgi|Aspni7|1027901	33.5893	33.8818	33.1886	33.6995	34.0972	34.0356	34.3984	34.0679	33.4455	33.959	33.9817	34.1604	33.9643	34.1372	34.0824	34.2935	34.0633	33.4341	33.9799	34.001	34.0194	34.0237	34.062	34.2229	34.041	33.8457	33.9379	33.9823	34.1176	33.8603	33.8802	34.1448	34.2174	34.4466	33.3007	34.291	33.5113	33.8071	34.1203	34.2988	33.964	34.4992	34.2656	33.7158	34.3392	34.0817	34.3482	34.0768	34.0402
jgi|Aspni7|1028120	34.6128	35.024	34.449	34.1177	33.8878	33.7597	33.7119	33.5624	34.1068	33.8061	34.11	33.8567	33.8984	33.5063	33.9749	33.8196	34.0048	33.7926	34.1608	34.4502	34.1076	34.4524	34.4501	34.1669	33.9593	33.6931	33.8075	33.8179	34.309	33.8675	34.3796	33.7826	34.1119	34.5769	34.14	34.313	34.0114	34.1402	34.2078	34.2646	34.3605	34.2196	33.8632	34.1523	34.0724	34.2031	34.355	34.3286	33.8486
jgi|Aspni7|1028341	31.2113	31.2363	31.3907	31.3462	30.966	31.2605	31.6149	31.5879	31.4177	31.5694	31.2475	31.7755	31.2634	31.4962	31.4422	31.7317	31.7265	31.4464	31.6337	31.4736	31.0902	31.5057	31.3578	31.1727	31.3326	31.6713	31.4323	31.8113	31.5126	31.6166	31.3155	31.7834	31.4068	31.6871	31.4438	31.4579	30.9529	31.2149	31.5998	31.1472	31.5101	31.1788	31.3452	31.3552	31.2293	31.404	31.3333	31.4445	31.0996
jgi|Aspni7|1028444	38.5273	38.3192	38.3828	38.5911	38.5128	38.5573	38.4931	38.3036	38.4503	38.3156	38.2784	38.2825	38.228	38.0495	38.2675	38.3115	38.3655	38.3593	38.2364	38.2667	38.1263	38.1593	38.2209	38.1239	38.2654	38.2414	38.317	38.3941	38.1667	38.4727	38.4392	38.3743	38.4768	38.1613	38.0842	38.2258	38.097	38.3401	38.3472	38.1821	38.2877	38.2335	37.9093	37.9415	38.0024	38.0643	38.304	38.2453	38.5438
jgi|Aspni7|1028538	28.9154	29.5553	28.6214	28.5569	29.1648		29.2961	29.3194	29.154	28.9478	29.4592	29.206	28.9474	29.5777	29.4572	29.0659	29.1826	29.4953	28.677	29.1428	29.3163	28.9608	29.3363	29.3355	29.239	29.4686	29.3103	29.0656	28.8771	29.2763	29.4447	28.418		29.6221	29.2183	29.5347	29.0291	29.3415	29.5861	29.0268	29.0915		29.2402	28.6403	29.4525	29.2211	29.7697	29.0779	28.7108
jgi|Aspni7|1029021	32.2276	32.6951	32.5362	33.5884	33.6069	33.5349	33.5558	33.4715	33.6282	33.1997	33.4248	33.4722	33.1861	33.233	33.4984	33.2113	33.4776	33.7013	32.9838	33.1853	33.3689	33.4231	33.2681	33.3483	33.4251	33.4747	33.4674	33.4462	33.2651	33.6211	33.7068	33.5984	33.4171	33.0999	33.2321	32.8004	32.9412	33.4083	33.3223	33.0735	33.2649	33.4445	32.8277	33.0297	33.1028	33.3318	33.2107	33.3095	33.3064
jgi|Aspni7|1029101	28.1297	28.5549	28.511	28.9316	29.3731	29.2964	28.9233	29.0322	29.1908	28.6948	29.1823	28.8664	28.8009	28.2369	29.1299	29.2471	29.2432	29.581	28.8568	28.7836	30.5503	29.0816	28.9668	28.7127	28.0745	28.9119	28.6423	28.0613	28.7548	28.9107	27.2023	28.2586	28.9		28.4812	27.984	28.7759	29.2962	28.6587	28.5222	28.8539	27.983	28.6191	28.7202	28.6161	28.6132	28.6624	28.9842	29.0354
jgi|Aspni7|1029149	30.8822	31.0614	30.5419		30.6152			30.9178	31.1059	31.2277	31.6323	31.3002	31.2385	30.8556	31.0872	31.6128	30.7581	31.1441		31.8107		31.7443	31.2851		31.6108	30.6366		31.1517	31.3919	31.1698		30.9502			31.3784	31.3324	31.6483	31.4468	31.0229		31.1277			31.3249	30.6759	31.2009	31.5023	31.5868	31.3333
jgi|Aspni7|1030027	30.2829	30.8701	27.1035	31.9199	32.1158	31.2784	33.0775	33.1425	33.6263	33.5131	33.8712	33.6	33.6496	33.9333	33.6738	33.6525	33.2032	33.4491	33.5924	34.0751	33.4539	33.9394	33.7219	33.4685	33.3937	33.2664	33.3622	33.6163	33.4635	33.5414	32.6057	32.2933	32.556	33.5732	33.8998	33.6081	33.3848	33.4362	33.2695	33.8719	33.7256	33.8363	33.8434	33.7838	33.396	33.9675	33.4414	33.9751	33.2181
jgi|Aspni7|1030086	31.429	30.4968	29.7998	30.4764	31.3647	30.8131	32.0707	30.352	31.7301	30.7966	30.7188	29.8217	30.9771	30.2221	30.4964	30.764	31.634	31.4188	28.7553	31.5112	31.1227	30.8606	30.7959	31.0882	32.077	31.2422	30.2043	30.6916	30.5872	30.7009	32.1168	30.8272	31.5329	31.6324	29.4066	30.969	30.4716	30.5397	31.7771	28.6146	29.7895	30.7783	28.3549	31.2512	30.7461	31.329	30.5459	30.7397	31.265
jgi|Aspni7|1030126	31.9128	32.0865	31.6826	31.6684	31.7846	31.8809	31.7169	31.8549	31.5971	31.5057	31.6595	31.5921	31.4284	31.5302	31.6635	31.5854	31.9655	31.7731	31.6127	31.2295	31.6237	31.3611	31.2673	31.3701	31.7231	31.7428	31.918	31.6598	31.6137	31.4427	31.6086	31.5802	31.935	31.3533	31.6642	31.7288	31.6908	31.7634	31.841	31.4263	31.451	31.4121	30.3648	31.1407	31.3558	31.4163	31.5634	31.4874	31.6141
jgi|Aspni7|1030262	31.8042	32.9503	32.2702	32.556	32.9953	32.3368	32.2019	32.4732	32.3443	32.7531	32.8165	32.738	32.9369	33.1589	33.069	32.5345	33.3041	32.9705	30.7543	33.0336	32.9891	32.598	32.869	32.7671	33.3498	32.7059	32.4159	32.3225	30.6325	32.9647	32.1164	32.7263	32.8775	32.9385	33.0242	33.3758	31.8929	32.734	32.9772	32.633		32.9426	32.2718	30.1982	30.4733	30.7661	31.1749	32.9767	32.2008
jgi|Aspni7|1030265	34.5655	35.0962	35.2844	35.2793	35.2888	35.3156	35.2599	35.2798	34.9595	34.8507	34.8104	34.7294	34.4579	34.2203	34.6288	34.7249	34.9104	34.7029	34.2009	34.3947	34.5436	34.6608	34.8166	34.7188	34.7302	34.4318	34.6705	34.5629	34.2788	34.4592	34.0088	34.4654	34.5862	34.1721	34.4202	34.6297	34.4578	34.4673	34.3598	34.3111	34.1654	34.1529	33.7803	34.4582	34.3293	34.8237	34.3423	34.9082	34.3994
jgi|Aspni7|1031190	28.7791	28.48	28.421	28.9633	29.5067	29.3772	29.6973	29.6252	29.1553	28.7235	29.347	29.3755	29.1717	29.7488	29.4859	29.3914	29.8841	29.9062	29.6562	28.952	29.1898	29.2322	29.0794	29.2735	29.352	29.27	29.2191	29.3694	29.0822	28.845	29.4031	29.7085	29.8607	29.1639	28.7994	29.0568	29.7931	28.9216	29.4	29.5359	28.6401	29.2438	29.1426	28.7564	29.2179	29.7108	29.6346	29.4381	29.1044
jgi|Aspni7|1031231											28.8164	29.3262		29.2302		29.6927		29.9053	29.3243		29.0318				28.8123					29.1614	29.0926								29.2369						29.3023			29.0483
jgi|Aspni7|1031305	30.6383	32.0826	30.7061	32.628	31.7402	32.0369	31.2437	30.5886	31.7111	31.1125	32.1231	31.2706	30.9147	29.7667	31.852	31.7259	28.708	30.8262	31.4637	31.8599	31.226	32.2499	31.2697	30.5828	32.2339	30.396	30.3067	31.4046	30.4728	31.0361	30.55	31.465	29.8624	27.3534	31.0201	30.5962	31.5748	31.2682	31.1229	31.3349	31.5605	31.3804	31.2286	31.6026	31.1204	31.7874	31.0007	32.431	31.1323
jgi|Aspni7|1031996	35.9154	35.9783	36.0432	35.8814	35.9854	35.8553	35.7933	35.7921	35.9051	37.0697	37.0527	37.1247	37.0471	37.0111	37.0896	37.016	37.0278	37.0648	37.0113	37.0264	37.0345	36.9593	36.9794	37.0105	37.093	37.0728	37.1162	37.1653	36.9829	37.0896	37.1074	37.149	37.1287	36.8573	36.8954	36.9167	37.2038	37.0132	37.1551	37.0365	37.0185	36.9958	36.9019	36.8612	36.9783	37.0592	37.0465	37.0367	36.6873
jgi|Aspni7|1032162	34.7464	34.6604	34.6488	34.5276	34.482	34.5469	34.3871	34.2663	34.1999	34.1564	34.1224	34.1206	33.9259	33.8205	34.008	34.1213	34.2197	34.2685	33.9828	33.9381	33.9528	34.0522	34.0172	34.0619	34.0927	34.1522	34.111	34.1583	33.9189	34.2037	34.132	34.4328	34.2464	34.0824	33.7836	34.0142	33.9851	34.2386	34.2095	33.8965	34.0453	33.9958	33.9461	33.7724	33.8625	34.153	34.1856	34.035	34.1186
jgi|Aspni7|1032479	30.5038	29.1676	30.4452	30.0045	28.4838	30.6387	30.5542	30.4765	30.366	30.7323	30.5272	30.5617	30.782	30.39	30.6405	30.4125	30.6983	30.8308	30.2545	30.4591	30.3978	30.2077	30.6209	30.6681	30.9832	30.6972	29.6334	30.654	31.2178	30.2492	31.1166	30.4651	30.3746	30.3094	30.7834	31.1033	30.8167	30.7293	30.7515	30.6518	30.8473	30.7812	30.6316	30.5967	30.6135	31.0702	30.9775	30.7964	30.484
jgi|Aspni7|1032669	33.6587	32.3405	33.9387	33.6091			34.3467	34.2023	32.7836	33.3937	34.09	34.274	33.7983	34.2251	33.7484	33.6575	34.378	33.8142	33.7208		34.078	34.0523	34.0065	34.1661	34.3407	34.2288	34.0387	33.8833	33.9716	33.8466	33.2937	34.5562	34.5616	34.4303	34.2984	34.4214	34.8607	33.6864	34.0161	34.1333		33.9834		33.7197	34.0213	34.0985	34.3403	34.0647	33.9396
jgi|Aspni7|1032955			25.1887							26.2019		26.0452	25.8744	26.1478	26.0387	26.9917		25.9375			25.9426		26.2875	25.9378	26.1395	26.2577			26.5512	26.0796				26.9331	26.1003	25.2897			25.5883	24.9024	25.3053	25.3387		24.9982	25.5852	26.9393	25.8374	26.152
jgi|Aspni7|1033753	30.6427		30.3199	29.2302	31.0122	28.56	30.2461	29.8682	31.1402	28.8458	30.8777	30.8059	30.9653	29.485	31.4389	29.8566	30.6541	29.2444	30.9121	29.9583	30.9523	29.5064	27.5227	29.3739	30.7444	30.8882	30.8106	29.4576	29.6661	30.6047	27.5692	30.529	27.9745	28.2405	30.2181	29.3532	30.2614	30.9582	30.5731	28.9851	29.7483	28.6807	30.366	29.2195	30.3018	29.4801	29.5059	31.037	31.0563
jgi|Aspni7|1033921	31.4271	31.6119	31.8752	31.0195	30.7974																		31.4385	31.5874							30.4935	30.8631	31.2727																28.3397
jgi|Aspni7|1035270	35.0891	34.8999	34.9482	34.8684	34.7723	34.7694	34.7149	34.7761	35.1326	34.8471	34.9915	34.7669	34.684	34.7148	34.4293	34.5078	34.7452	34.6722	34.5294	34.7375	34.7341	34.4557	34.9245	34.6051	34.7224	34.8581	35.1281	34.7327	34.5283	34.6928	34.8977	34.9081	34.9484	34.8255	34.6884	34.5791	34.7623	34.782	34.7711	34.5137	34.7639	34.5188	34.9345	34.5634	34.6329	34.6894	34.5149	34.4759	34.5447
jgi|Aspni7|1035443	29.215	29.7226	29.4134	29.3181	29.5613	28.706	29.2069	29.2075	29.215	28.5981	28.8573	28.9243	28.9866	29.1348	28.9161	28.5415	28.4574	28.2737	29.3269	28.9174	28.943	28.8172	28.8988	28.73	28.8272	29.383	28.7612	28.9354	29.1821	28.7945	29.0402	28.4146	29.3236	28.7416	28.827	29.0255	28.9512	27.8696	29.0357	29.4139	28.6228	29.0232	29.095	28.7207	28.4915	28.9148	28.9103	28.9152	28.6913
jgi|Aspni7|1035818	33.4903	33.6526	33.3807	33.4144	33.1942	33.213	33.5003	33.4825	33.3983	33.4506	33.3466	33.3013	33.4168	33.3628	33.3729	33.2376	33.1319	33.3483	33.3882	33.2274	33.1131	33.2296	33.1442	33.233	33.3644	33.4625	33.1233	33.327	33.2164	33.2858	33.1703	33.3389	33.4253	33.4047	33.1893	33.3294	33.299	33.3682	33.3956	33.1201	33.1717	33.2046	33.056	33.0873	32.9569	33.2896	33.2584	33.4048	33.3839
jgi|Aspni7|1035868	30.849	29.4649	29.7629	30.6396	30.0827	31.5305	30.2808	30.0966	29.7009	28.9		29.0286					29.5567	29.0441				26.5543		28.6711	28.5608						29.0623	30.5676	30.34				30.2259		29.1224							28.052		28.9157	31.2722
jgi|Aspni7|1035884	25.5232			30.556		30.0576	30.9618			30.8909	31.4149	31.3247	30.7552	31.535	31.4402	30.9045	31.5323	31.1397	30.9167	31.9177	31.7111	31.1269	31.5082		31.038		27.0436		31.6953		30.8815	31.7195	31.471	31.8283	31.7052	31.6118	31.7075	30.8472	31.4909	31.6962	31.5394	31.6235		31.6861	31.467	31.7926	31.4163	31.7432
jgi|Aspni7|1036334	28.4926	28.6596	28.5494	28.273	28.262	27.6333	28.5657	27.7367	27.5921	27.4736	27.5553	23.8702	28.1503	28.6858	28.1758	28.3058	27.311	28.2141	27.7799	27.7577	27.5439	28.2847	27.459	27.9115	27.1727	23.3789	27.6978	28.4481	27.8103	27.8819	27.9881	27.6237	23.1406	28.5285	27.6121	27.4687		26.4029	27.8286	27.7876	27.2547	28.0791		26.365	27.6081	27.4934		27.8184	28.0432
jgi|Aspni7|1036678	36.0342	35.6084	36.0859	35.8618	35.7911	35.6847	35.4242	35.4598	35.6098	35.4119	35.2972	35.5134	35.2528	35.0281	35.0029	35.7187	35.4257	35.4128	35.0901	35.0428	34.7602	35.1604	35.3728	35.1417	35.2927	35.341	35.1464	35.4461	35.3854	35.4417	35.1232	35.0189	34.721	35.1417	35.1351	35.3614	34.8329	35.5782	35.2225	35.0094	35.2262	35.2479	34.0885	34.7732	34.9793	34.9989	35.2893	35.1051	35.6909
jgi|Aspni7|1036923	30.4808	30.9815	30.4275					30.1589	29.9059												28.8172			27.3706	27.0716						28.785	30.6092			28.0366											28.885	28.4245
jgi|Aspni7|1037290			30.3827	31.5526	30.4083	30.5931	31.2555	31.0957	30.6146	31.2027	31.9811	31.5538	31.7789	31.7347	31.869	30.9546	30.2448	31.139	31.1805	30.5057		31.4915	31.6684	31.2398	31.5713		30.5821	29.7445	31.0253	30.6129	30.3624	31.5739	29.7956	29.543	31.9846	31.5865	32.278	30.0944	30.674	32.055	31.6836	31.3058	31.1809	32.4701	31.7152	32.1583	30.3377	31.4721	30.2755
jgi|Aspni7|1037314		29.7875			29.9286		30.7482	30.0974	30.572		30.2323	30.2408	29.6216	30.0006	29.5723	30.1999	28.7858	29.6029	30.8598	30.4803	30.1525	30.0717	30.3517		30.2292	29.7273		29.9625	30.0375	30.098	29.3923	30.7345	29.9323			30.3991	30.0853	30.3817	29.4516	29.6405	30.2454					30.0519		30.5385	30.0608
jgi|Aspni7|1037649	35.44	35.5307	35.6772	36.0523	36.0443	36.0759	36.0068	36.0543	35.8198	36.1061	36.1004	36.115	36.0612	36.0897	36.154	36.0733	36.1208	36.1723	35.953	35.931	36.0322	35.9338	36.0477	36.0833	36.046	35.8163	35.9505	35.9924	35.8841	36.0056	36.0715	35.8418	36.1469	36.0011	35.8179	35.8211	35.8901	35.8947	36.0467	35.905	36.0136	35.9255	35.8914	35.8205	35.8777	36.1046	36.0804	35.8824	35.776
jgi|Aspni7|1037683	27.9852	27.9491	28.3198	27.9332	28.1774	28.3517	28.1502	28.7569	28.6132	29.1819	28.579	28.0237	28.7789	28.5152	28.4978	28.9775	27.4197	28.4191	29.1626	29.2645	28.2739	28.8875	28.715	28.4058	28.5698	28.5345	28.688	28.6906	28.0558	28.5785	28.0742	28.6559	26.281	27.1783	28.6902	28.564	28.0988	28.3307	28.4947	28.7162	28.2933	28.2607	28.9242	29.1078	28.0762	28.1886	28.3904	28.5541	27.7983
jgi|Aspni7|1037827	31.3509	31.275	30.5323	31.0891	30.8576	30.9218		30.2806	31.5124	30.9295	30.8963	30.8264	30.9991	30.9951	30.8466	31.3891	31.388	30.7664	30.9444	30.9766	31.0922	31.1106	31.1478	30.6506	30.9152	30.7509	30.4413	30.5457	31.0723	30.8269	31.1354	30.6216	30.876	31.4322	30.8994	30.6867	30.6233	31.1933	30.9633	31.4463	31.1659	30.8499	30.8561	30.8385	31.1326	31.79	31.551	31.3137	30.536
jgi|Aspni7|1037828	33.3408	32.4822	32.3626	32.9977	32.9244	32.056	33.1317	33.8549	33.2722	33.9577	34.0255	33.8884	34.3189	33.9457	33.9199	34.0301	33.3488	33.7968	33.7415	34.1454	33.6346	34.0803	33.9563	33.745	34.0086	33.5705	33.2172	33.8592	33.8706	33.9356	32.7132	32.8378	33.2935	34.212	33.9219	33.9538	33.5004	33.7657	33.6306	34.3472	34.3046	34.2042	34.0635	33.9176	34.0492	34.3037	33.8508	34.2858	33.2321
jgi|Aspni7|1037927	33.4484	33.594	32.8819	33.0528	33.0128	32.7182	32.73	32.8511	32.9718	32.6249	32.8231	32.6599	32.4603	32.4866	32.3321	32.4736	32.9046	32.4036	32.8882	32.9618	32.9864	32.8731	32.7042	32.7862	33.0354	32.8327	32.9169	32.5854	33.0938	32.3474	33.0994	33.2888	33.2087	33.2752	33.1186	33.159	33.2671	32.9353	33.1984	32.9478	32.8169	32.7728	32.7664	32.853	32.6144	32.9224	32.7199	33.0167	32.982
jgi|Aspni7|1038112	33.0165	32.8994	33.3217	32.8462	33.029	33.0269	32.7308	32.8218	32.7889	32.4046	32.6217	32.5052	32.3774	32.447	32.4547	32.6121	32.3791	32.5955	32.1687	32.077	32.2629	32.51	32.4785	32.5078	32.4817	32.5654	32.6607	32.5454	32.1807	32.4538	32.659	32.1938	32.6945	32.3546	31.9985	32.0154	32.2972	32.0363	32.2738	31.6556	32.3265	32.4357	32.0519	31.9229	32.1362	32.4495	32.3155	32.2819	32.2496
jgi|Aspni7|1038150	29.8727	28.6151		29.2806	30.3318		29.1456		29.9693	28.9598		29.154	29.161		28.6957	29.3437	29.0119	29.6336		29.3133		29.31	29.0453		29.1938			28.9111		29.2127		29.3798						29.1986	29.4253	28.9628	29.6607	29.3705		29.4032	29.1278			28.6389
jgi|Aspni7|1038713	37.2322	36.5878	36.9946	36.4379	36.338	36.2443	36.1245	36.1213	36.3286	36.154	36.1414	36.0992	36.3458	36.0692	36.1544	36.1272	35.7091	35.9792	35.9835	35.9769	36.0363	35.8407	35.9379	35.8939	36.0839	35.7095	35.8798	36.1764	35.7533	35.9869	36.0826	36.2571	36.2139	36.0038	35.9025	36.2023	36.3408	36.0727	36.0244	36.1519	35.9535	36.0788	35.8283	35.9448	35.8938	36.216	35.9193	35.8259	36.191
jgi|Aspni7|1038787	30.5	30.6779	30.5315	30.363	30.6571	30.3083	30.2665	30.4991	30.6734	30.5023	30.6133	30.5177	30.5105	30.434	30.487	30.4333	30.6458	30.4497	30.375	30.2704	30.6109	30.457	30.2529	30.4144	30.5285	30.6165	30.7174	30.4935	30.3244	30.6286	30.5757	30.3377	30.0335	30.3592	30.5759	30.5888	30.2323	30.6209	30.5451	30.377	30.4493	30.3294	30.1897	30.2016	30.298	30.3066	30.3141	30.4077	30.1583
jgi|Aspni7|1038793	26.6119	28.8172		28.0508	29.529	27.1203	27.9142	30.0197	29.089	29.4051	28.4607	27.5433	28.1674	28.0646	28.6307	28.5201	26.8823	26.8357	28.5644	29.1506		28.8948	27.4947	27.3314	27.4321	27.1359	27.8704	28.8165	27.2081	28.4715	28.2948	30.3862	26.0159	25.6326	28.2799	28.146	29.9319		27.6329	28.3282	28.1732	27.3202	30.0717	28.358	28.3097	26.5879	28.3313	29.3472	26.5202
jgi|Aspni7|1038839	31.2504	31.9682	31.7537	33.0685	32.3568	32.9392	32.9937	33.2621	32.5334	32.7228	32.6047	32.2698	32.5511	32.6699	32.6153	32.8936	33.1472	33.1752	32.925	32.3568	32.5412	32.4033	32.3166	32.7024	32.8695	32.5592	32.4495	32.6008	32.4214	32.385	32.7719	33.6836	32.6944	32.0862	32.6707	32.5295	33.2629	31.954	32.8434	32.6495	32.3086	32.4619	32.4542	32.4257	32.5252	33.0224	32.5636	32.8857	32.4386
jgi|Aspni7|1039076	32.981	32.7233	33.1411	32.3452	32.708	32.5724	32.4801	32.5226	32.6736	32.3383	32.1477	31.7682	32.2358	32.1022	32.2454	31.7875	32.1398	32.1877	31.946	31.5644	32.0012	32.2444	32.1055	32.795	32.0023	32.0406	32.1937	32.3058	32.236	31.7251	32.2598	32.5689	32.7085	32.488	32.0834	31.9835	32.2403	32.2628	32.3817	32.2447	32.2589	32.8745	31.6223	31.9342	31.7365	32.0361	32.1451	32.3106	32.5247
jgi|Aspni7|1039138	33.8529	34.3519	34.3824	35.4008	35.4198	34.8907	34.7891	34.2507	35.4271	34.8645	35.1366	35.1299	35.0099	35.0146	35.521	35.4931	34.5685	34.9774	35.1639	35.7619	35.1504	35.425	35.287	35.3348	35.2724	34.6117	34.3613	34.6287	35.3399	34.7728	34.5626	33.9474	34.8184	34.2374	35.0278	34.5976	35.0475	35.1704	34.7583	35.1778	35.2045	35.3161	34.5079	35.4519	34.8428	35.2915	35.1138	35.6457	35.3007
jgi|Aspni7|1039419	33.0568	32.5995	32.7914	33.2307	33.2052	33.2212	33.0398	32.9827	32.8027	32.6596	32.6139	32.7529	32.8009	32.5405	32.65	32.5311	32.7962	32.6397	32.7127	32.3593	32.6777	32.6006	32.6574	32.7591	32.8443	32.8749	32.7211	32.7913	32.5426	32.6666	32.8613	33.118	33.1481	32.5217	32.6906	32.6246	32.7014	32.6974	32.6763	32.6606	32.6413	32.6121	32.476	32.3336	32.6064	32.6125	32.5423	32.6752	32.8932
jgi|Aspni7|1039502	32.7703	32.4553	33.0995	32.8691	32.9123	32.9421	32.9722	33.1209	32.8947	32.7553	32.7807	33.0336	32.8463	32.705	32.7241	32.848	32.4838	33.0052	32.8726	32.6853	32.8144	32.8901	32.8507	32.8588	32.8505	33.0704	32.7939	32.8077	32.8411	32.9526	32.6517	32.8396	32.9103	32.5609	32.7726	32.8825	32.8136	32.837	33.0002	32.643	32.8007	32.6819	32.6344	32.6363	32.6996	32.7806	32.7195	32.827	32.9441
jgi|Aspni7|1039714		30.9341	31.0198	30.2086	30.7449	29.4893				29.3801	29.8179																								29.5317	29.9187												29.5517	29.5935
jgi|Aspni7|1039771	30.2897	29.2814	29.4809	29.7297	30.1603	29.4521	29.6894	29.8618	29.7251	29.435	29.5067	29.8135	29.8253	30.6323		28.869	29.3203	29.9171	29.7114	30.1589	30.2149	31.2474	29.9001	29.5508	29.4127	30.1006	29.4404	29.588	29.3939	29.2263	29.7145	29.6136	30.3398	31.0437	29.4058	29.5811	29.584	28.4719	29.539	29.8143	29.2609	29.7906	29.1297	29.2555	29.5813	29.8416	30.1245	29.5235	29.3333
jgi|Aspni7|1040120								28.6566						29.4382				30.0794	29.3139		30.0032			29.4529						29.6964		29.3247	29.55	29.2599					29.0331			29.3148
jgi|Aspni7|1040366	32.8098	32.6595	32.5784	31.9625	32.2474	31.954	31.7175	31.9829	32.441	32.3606	32.1994	32.118	31.9188	31.3486	31.8273	32.2116	32.0746	32.0865	32.199	32.1544	32.0903	32.2433	32.3088	32.0613	31.8399	32.0148	32.1196	31.9641	32.1101	32.0583	32.1201	31.4467	31.0229	31.487	32.0155	31.941	31.7879	32.2409	32.1866	31.5488	31.6107	31.7271	30.8518	31.6491	30.8154	31.7835	32.1829	31.9717	31.7519
jgi|Aspni7|1040652	31.6287	31.0033	31.3603	31.2068	31.072	31.0888	31.1854	31.4389	30.9719	31.4129	31.3379	31.3838	31.3105	31.4161	31.177	31.5327	31.5081	31.3049	31.4327	31.4784	31.2488	31.3702	31.4412	31.1979	31.4652	31.3678	31.3898	31.3451	31.4323	31.3604	31.3546	31.637	31.5128	31.3822	31.5122	31.5872	31.707	31.3385	31.4417	31.0621	31.4816	31.4173	31.056	30.82	31.2433	31.242	31.362	31.458	31.1838
jgi|Aspni7|1041156	33.477	33.5624	33.4861	33.4751	33.317	33.4236	33.3364	33.3418	33.2324	33.2914	33.1887	33.2809	33.2502	33.226	33.0592	33.2012	33.2037	33.1505	33.1945	33.2008	33.1657	33.0146	33.1919	33.0987	33.3896	33.185	33.2973	33.3437	33.1842	33.2925	33.286	33.4037	33.2038	33.2293	33.1463	33.3631	33.3232	33.3078	33.1826	33.1015	33.2575	33.1071	33.2068	32.8897	33.193	33.0794	33.1042	33.0569	33.3314
jgi|Aspni7|1041322	28.7621	29.1876	29.382	29.3875	29.5978	29.3391	29.3155	29.1397	28.4672	29.1123	29.0699	29.1164	29.0687	28.9799	28.9545	29.0583	28.7594	29.4141	28.9773	28.6642	28.1075	28.7943	28.7305	28.8213	28.9955	28.8395	29.1917	28.935	28.6601	29.0125	28.4087	28.1805	29.287	28.944	28.8667	28.6892	28.2894	28.7846	28.7941	28.3364	28.4112	28.9907	28.0224	27.5538	28.531	28.7363	28.9692	28.6409	29.2066
jgi|Aspni7|1041349	28.7861	30.9002	30.8194	30.603	30.919	31.3323	31.0129	31.0567	30.6764	30.8211	30.7275	31.065	30.8467	30.8737	31.1259	31.5731	31.3224	31.1076	31.0277	30.8913	31.0128	30.9708	31.3205	31.0834	31.0141	32.7098	31.368	30.9295	31.4786	30.8216	30.7609	31.3778	31.5813	30.9767	30.9524	31.8375	31.3936	31.063	31.269	31.1181	30.9226	31.5855	31.4274	30.688	31.0612	31.0112	31.3262	30.736	30.7603
jgi|Aspni7|1041447				26.2573				28.3618		28.0156	28.1366			28.671			27.7027					27.7326		28.3809	28.1111							28.1459			27.1406	28.3417				28.2768			27.6769	27.8408	28.1862	28.0811
jgi|Aspni7|1041533	36.268	36.1694	36.2069	36.3904	36.3142	36.4329	36.4311	36.3066	36.2275	36.2046	36.2536	36.326	36.0703	35.9492	36.12	36.1623	36.4029	36.1908	36.2877	36.0883	36.0781	36.1078	36.1822	36.1882	36.3335	36.3367	36.252	36.299	36.184	36.1846	36.3744	36.5119	36.543	36.0711	36.0336	36.1472	36.3234	36.3172	36.3871	36.0496	36.2006	36.0796	36.0664	36.154	36.2656	36.0794	36.2588	36.2996	36.3726
jgi|Aspni7|1041659	30.1507	31.6373	31.2351	31.2098	30.9119	30.8638	31.7924	31.7472	31.6513	31.9534	31.9485	31.9825	32.0541	31.928	32.0645	32.0663	31.9156	32.0937	31.8867	31.7931	31.905	31.9287	32.028	32.0228	31.9301	31.9268	31.8467	31.9746	31.6507	31.672	31.7003	31.6794	31.3387	31.8627	31.9115	31.5752	32.0514	31.8697	31.7451	31.714	31.8997	31.874	31.3796	31.753	31.8003	32.1075	31.5077	31.9957	31.7743
jgi|Aspni7|1041895	31.2679	31.1563	31.1396	31.1636	31.0328	31.0434	30.9932	31.3198	31.3119	31.0361	31.3251	31.1984	31.3352	31.5172	31.1458	30.9616	31.1763	31.0703	31.3686	31.3294	31.283	31.2192	31.3267	30.8764	31.2974	31.168	31.2786	31.4283	31.2688	31.3563	31.1968	31.072	31.2836	31.5214	31.1739	31.3762	31.2839	31.321	31.3084	31.2631	31.4757	31.3716	31.3573	31.3273	31.2062	31.1417	31.2267	31.1723	30.9584
jgi|Aspni7|1041976	34.2408	34.2453	34.1757	33.4744	33.4239	33.6273	33.3585	33.1901	33.0873	33.14	33.0244	32.9872	32.5785	32.72	33.0331	33.225	33.2635	33.1752	32.7926	32.8329	32.9744	33.0072	32.9871	32.9519	32.9784	33.1083	33.0783	33.1655	32.9898	33.0326	33.3223	33.2388	33.3539	33.0138	32.8174	32.9081	32.9194	33.0964	33.1504	32.7336	33.0426	32.7671	32.6388	32.6465	32.897	33.0151	33.2236	32.8892	32.8318
jgi|Aspni7|1042205	31.5525	31.4925	31.1681	31.6602	31.4524	31.6451	31.447	31.2985	31.2403	31.3252	31.1691	31.1609	31.1065	30.9799	31.0823	30.9964	31.0646	31.1178	30.8328	31.2435	31.1476	30.9848	30.8809	31.3142	31.0418	30.9106	31.1191	31.0158	30.8437	30.9438	31.1073	30.9446	30.9819	31.0082	30.6901	30.9569	31.2802	30.7433	30.8074	31.3808	31.2153	30.997	31.088	31.2963	31.2725	31.294	30.6563	31.2819	31.02
jgi|Aspni7|1042365	30.678	30.8585	31.6921					30.1959	30.0295	29.5251	29.6763								29.7366		29.7771	29.8569		30.1218	29.5249						30.3035	30.4768	30.161		30.0744	29.113	30.2265		30.1515					28.778		29.5057		26.0625	29.8864
jgi|Aspni7|1042368	32.2858		32.3595	31.9567	30.6624	32.1292	32.5323	31.2625		31.8735	32.1767	32.3729	33.0273	31.836	31.3839	32.4106	31.7598	32.7991	31.0864	32.3741	31.4316	32.2513	32.4129	31.6622	31.8244	32.6442	31.2352	31.5086	33.1239	31.4716	31.3756	31.2764	31.675	31.874	31.57	31.8001	33.2278	31.7586	31.2408	32.1772	32.0595	32.5787	32.2059	31.9258	32.1026	31.5347	31.7372	32.0054	32.0478
jgi|Aspni7|1043184		32.9356		32.8369	35.7694		32.4936	32.0492	32.4371	32.3543		32.5067		34.9219		32.7719		32.6022	32.4321				32.2628	32.4807		32.2641					32.6176		32.7431										30.8164			32.4548			32.4812
jgi|Aspni7|1043257	33.126	33.2394	33.2605	33.4051	32.9292	33.3846	33.0933	33.0157	33.1142	32.9974	33.049	33.1178	33.0309	32.7201	33.0076	32.9195	32.9719	33.1875	32.7698	32.7522	32.918	32.8004	32.9341	33.0409	33.1009	32.9664	32.8617	32.9076	32.8814	33.0507	33.1719	32.975	32.8469	32.2731	32.8479	32.8423	32.6339	33.1469	33.0184	32.766	32.9735	32.9396	32.2308	32.9368	33.106	32.9789	32.8396	32.988	33.1156
jgi|Aspni7|1043406	32.6848	32.9229	32.7124	32.7998	32.3364	33.0492	32.5665	32.6077	32.5356	32.2545	32.4841	32.3612	32.2138	32.5866	32.2075	32.3134	32.6192	32.6144	32.2389	32.4749	32.2866	32.2947	32.2733	32.9404	32.1488	32.7237	32.7498	32.4518	32.3976	32.1621	32.5186	32.5803	32.7945	32.4025	32.1621	32.2846	32.2112	32.6981	32.1548	32.105	32.4367	32.3511	32.3121	32.0084	32.3383	32.4001	32.3002	32.3254	32.3431
jgi|Aspni7|1043628				28.2658										27.983	28.2687		27.2205							28.1996											28.1701						27.516	27.3509		27.2052		26.8399
jgi|Aspni7|1062100	27.735	28.3561	28.4042	28.524	28.1011		28.7093		28.4696	28.0885	28.6839	28.8511	28.562		28.5373		28.2007	28.9858		28.1909	28.303		28.0667	28.5672	28.0709	28.462			28.4605	28.2749	28.3576	27.7126	28.7553	29.0675	28.8314	28.7813	28.78	28.3357	28.279	28.7556	28.5688	28.6215		27.5988			28.334	27.4925	28.1888
jgi|Aspni7|1069255				34.8296	34.5857	34.5258	34.8944	34.6064	35.1215	35.4788	35.4994	35.4025	35.539	35.3717	35.4433	35.4433	35.394	35.5246	35.5579	35.6115	35.2307	35.141	35.3893	35.0726	35.2891	35.1161	34.9205	35.3312	35.0247	35.5676	35.4202	34.9044	35.0186	35.6551	35.4999	35.4543	34.7791	35.167	35.4535	35.3388	35.2401	35.1287	35.092	35.217	35.3236	35.5196	35.624	35.5286	34.6134
jgi|Aspni7|1070496	29.7655	28.6053	28.8187	30.2529		26.296	28.263				27.621	27.1014	27.602			27.1456		27.239	28.574	29.8477		27.0466	26.8846		27.1023	27.2052	27.7205	28.4369			29.9559	30.6829	27.0224		27.9564	28.1458	28.1535	28.1198	28.8045	26.6835				28.0015	28.1571	26.5773	28.0057	27.3503	27.5966
jgi|Aspni7|1072577	31.3698	31.7458	31.4867	31.0128	30.7465	30.7986	30.879	30.3051	30.9005	31.0206	31.3402	30.794	31.121	31.402	30.6948	30.8941	31.273	30.8188	30.5329	31.1523	30.7784	31.2437	31.346	31.1743	30.9139	30.9078	30.8518	31.1284	31.173	30.6665	31.1221	30.9297	30.0749	31.1842	30.9412	31.433	30.6235	31.4694	31.0673	31.1561	31.2473	30.9084	30.5877	31.0326	30.5365	31.0226	31.2359	30.8727	30.7042
jgi|Aspni7|1075581											33.7976	33.5717												32.7723				33.2646		33.3754						33.7473		31.8138	33.6075	34.3288		33.8788		33.599		32.5248	33.6535		33.0315
jgi|Aspni7|1079652	31.1351	31.3597	31.0045	30.8889	30.9729	30.8074	30.8547	31.0668	31.0949	30.5865	31.0861	31.0446	31.2196	31.1012	31.0788	31.1695	30.987	31.1719	31.0113	30.9972	31.263	31.4407	30.8905	30.7007	31.0226	31.1144	31.3689	31.144	30.6667	30.8607	30.9785	30.6959	30.8928	31.1649	30.8417	30.9666	31.0642	31.1637	30.8449	30.68	30.4769	30.6985	30.6948	30.1633	30.3839	31.1358	30.9164	31.261	30.8614
jgi|Aspni7|1079847	33.9694	33.7612	33.9195		33.6809	33.8929	33.718	33.8677	33.524		33.6884	33.6004					33.9612	33.7977				33.3128		33.4507	33.8732	33.2624	33.6099				33.7902	34.2027	34.0991				34.1261		33.8714							33.8767	33.8817
jgi|Aspni7|1079928				31.8595		32.0243				31.9375						31.8299						32.0321	32.1087	32.0128					31.9045		32.0146		32.2587				31.8068	32.1462						31.6163		32.2313		32.1371
jgi|Aspni7|1080018	34.5023	34.4929	34.5246	34.8153	34.7689	34.8536	34.9686	34.7796	34.9175	34.8233	34.8791	34.9745	34.8454	34.7349	34.9383	34.814	34.8714	34.9357	34.8111	34.6883	34.8915	34.8637	34.8756	34.8787	34.9281	34.9465	34.88	34.9319	34.7951	34.9567	34.9634	35.0175	34.8767	34.7706	34.9263	34.9278	34.8721	34.8481	34.9779	34.8759	34.8244	34.7617	34.5192	34.7416	34.6809	34.8619	34.8205	34.9275	34.9946
jgi|Aspni7|1080076	35.7001	36.0124	36.1368	35.1604	35.0827	35.6298	33.8031	33.9408	34.0551	33.3613	33.4771	33.4773	33.3815	35.1727	34.519	31.97	33.5559	33.0795	33.0893	33.9528	33.6063	33.2307	33.4105	33.7928	33.2941	33.3879	34.1476	33.4689	33.5628	33.939	34.0103	33.9731	34.006	33.1313	33.7061	33.6671	34.2504	33.8097	33.9748	33.1951	33.3839	33.2202	33.672	33.4701	33.6278	33.1835	33.3684	33.6444	33.7365
jgi|Aspni7|1080105	31.8888	32.2654	31.9893	32.5569	32.4768	32.6279	32.2139	32.1418	32.2185	32.426	32.36	32.353	32.4085	32.2485	32.5935	32.2404	32.4884	32.6261	32.3778	32.3967	32.4808	32.2909	32.4231	32.5255	32.4324	32.2328	32.2653	32.4926	32.3805	32.5145	32.3596	32.1674	32.2134	32.4269	32.1784	32.1532	31.9255	32.2889	32.3705	32.5362	32.4238	32.4905	32.0696	32.1453	32.1462	32.314	32.3769	32.3366	32.2336
jgi|Aspni7|1080149			27.8169	28.8508	29.0038	29.4336	28.7516		28.1786	29.2584	29.5273					28.5119		28.8353	28.8667			29.4333	29.3361				29.1281			28.485					29.2045		29.3127	29.1159			28.8054		29.4025		29.67		29.4907	29.1928
jgi|Aspni7|1080257		33.5869		34.201	33.9811	34.582	34.0797	33.9367	34.0046	34.0766	33.9324	33.3647	33.6676	33.9827	34.1787		33.821	33.8922	33.5642	33.6764	33.8337	33.9023	33.8925	34.1426	33.9566	33.486	33.891	33.7128	34.1891	34.0056	33.9474	34.2911	34.1613	34.2726	33.7941	33.8862	33.7461	33.5786	33.8073	34.2555	33.9751	34.239	33.979	34.084	34.0382	34.1785	33.8131	33.878	33.5253
jgi|Aspni7|1080276		32.3778		30.8295	29.6402	29.6132	33.4706	31.8111	30.4196	31.8558	29.4413	29.7226		32.5011	31.8165	31.2728	29.5191		31.8313	31.4207		29.0321	31.9324			31.815		32.2707			29.3071	29.2041		31.753	29.8581	31.7598		29.5982		29.0436	29.0433	33.2897		31.9217		32.5824	32.6156	31.6624	31.7749
jgi|Aspni7|1080335	31.7859	31.9509	32.2289	32.5016	32.4623	32.9987	33.2627	33.3476	32.8434	33.1186	33.2361	33.0614	33.2749	32.9697	33.0422	33.596	33.1287	33.4593	33.053	32.81	32.8708	32.7994	32.7761	32.7048	33.3097	33.4025	32.8406	32.9538	32.7148	32.8388	32.7269	32.8174	32.458	32.5778	32.8742	32.9703	33.0256	32.5718	32.9628	32.51	33.0157	33.0627	32.9448	32.7406	33.0353	33.1302	32.9992	33.1737	32.7874
jgi|Aspni7|1080445	30.6797	31.243	31.2406	31.0919	30.7193	30.8033	30.1795	29.7238	30.4415	30.3053	29.7788	29.8372	29.5187	30.5197	30.2552	29.008	29.884	29.8066	29.717	30.1096		29.7926	29.8373	29.1379	28.9982	30.2463	30.3856	30.1597	29.7456	30.1279	30.2133	30.8257	29.5173	28.5996	30.6339	30.5887	30.8688	30.1724	29.7394	29.9983	30.1865	30.2561		29.7619	28.9128	29.7604	29.8586	30.6066	30.3988
jgi|Aspni7|1080454	32.5948	32.493	32.4311	32.3147	32.3297	32.2406	32.4323	32.3445	32.2342	32.3091	32.276	32.1906	32.1861	32.2875	32.2051	32.1618	32.353	32.269	32.1753	32.2429	32.2563	32.1062	32.1336	32.2002	32.3427	32.3199	32.3456	32.2858	31.9735	32.1381	32.174	32.675	32.6616	32.2504	32.4636	32.5864	32.6267	32.2253	32.4172	32.4754	32.3334	32.2021	32.2198	32.1011	32.1208	32.1157	32.2292	32.3252	32.3039
jgi|Aspni7|1080625			29.9266		28.9863			30.1134																			30.1195				28.7162	30.3517	30.5893							29.3604			28.7786		30.0484		30.3072
jgi|Aspni7|1080702	28.0916			27.4672			29.0987	27.9465		24.38		26.9588	27.8759	27.458		26.7356	29.0322	27.6345			28.6067			27.3497		28.4148	28.9788		28.2583	26.3686		29.937	29.2927	25.9462	27.7163	28.3774	28.2928	27.5635	28.3963	26.9943	27.6822	28.0602		28.7721	27.207	27.6488	25.5764	27.0891	27.841
jgi|Aspni7|1080767	29.9704	31.3767	31.5133	30.6979	31.2707	31.3267	31.7884	31.7196	31.9208	31.7847	31.8918	31.8087	31.5842	31.5322	31.9358	31.8323	32.0706	31.8268	31.67	31.6414	31.6858	31.9974	31.7753	31.9334	31.9915	31.7284	31.5885	32.0021	31.6404	31.8198	31.9853	31.9335	32.0268	32.1223	31.9922	31.774	31.7461	31.7977	32.0909	31.674	31.7147	31.7089	31.8909	31.728	31.6085	31.8132	31.6258	31.8546	31.7644
jgi|Aspni7|1080805		30.7468	30.1524	30.9764	30.2083	31.0254	30.3377	30.0905				29.1043				31.7992				29.5107	29.1715				29.4603			29.4514								29.941		29.9041	29.5109								34.9928	29.9411
jgi|Aspni7|1081084	28.7886	29.3064	28.5886	28.9889	28.676	29.0454	29.1457	29.221	28.9691	29.2225	28.1853	28.3333	29.0489	29.4835	29.1069	28.6928	29.2911	28.9751	29.091	29.1779	28.8825	28.9266	29.0598	29.1838	28.9472	29.423	29.2645	28.5143	29.0814	28.8163	29.5537	29.2406	29.4248	29.4489	28.8743	29.0352	28.5047	29.0692	29.2845	29.0529	29.3321	29.0693	29.1391	28.7576	29.1493	28.931	29.0699	28.7777	28.9048
jgi|Aspni7|1081197		30.33	29.1365	29.1522	29.2676	29.5838	29.9574	29.653	29.4406	29.2741	29.5013	29.5583	29.5203	29.5646	27.8816	29.5503	29.4063	29.4546	29.4547	29.2699	29.5608	29.6575	30.5091	29.4041	29.3783	29.3864	29.6325	29.2794	29.3932	29.1057	28.7155	28.591	29.893	29.5667	29.2112	29.2934	29.4434	29.5519	29.6575	29.6138	29.2486	29.3906	29.4751	29.1476	30.8214	29.744	29.4096	29.2653	29.3542
jgi|Aspni7|1081278				30.7981		30.5093			29.7392	29.4796	30.0858	29.8582	30.4974			30.0178			31.1617	30.5045	31.6425		29.9138	30.3979	31.0664			30.1136	30.0804				30.499	31.9007				30.3332		30.3056	31.0705	30.099		30.5434	30.1302	31.7026	30.4255	30.4856	29.967
jgi|Aspni7|1081427	31.7019	32.2643	31.1772					30.5112	33.1378				30.4582	30.8066			33.1994	30.9667	31.3436		31.67	31.1675	30.5467		31.5042	30.7933	31.3962	30.7395			31.6429	31.5364	31.543	32.2498	31.5878	31.965	31.6594	31.744				31.6211	32.5049	31.4538	31.4526		31.6675	31.6721	31.699
jgi|Aspni7|1081473	33.1632	33.6433	33.4594	34.1985	34.2761	33.9934	34.1201	34.2311	34.2369	34.376	34.2958	34.2916	34.4717	34.3521	34.6643	34.7239	34.471	34.6952	33.6737	33.8624	34.0755	34.1656	34.3884	34.076	34.3122	34.2191	33.8265	34.3491	34.4314	34.3341	33.7624	32.9891	33.6716	34.2015	34.1393	34.1511	33.9124	34.3803	34.0081	34.6534	34.5718	34.4387	34.6385	34.6889	34.6339	34.4993	34.2238	34.4118	33.9717
jgi|Aspni7|1081550	31.5353	31.6417	31.4439	31.5652	31.2562	31.285	31.4704	31.1718	30.9277	31.2205	30.7307	31.302	31.4333	31.1836	31.2	31.3862	31.0656	31.4513	31.1257	31.2283	30.9892	31.2969	31.1756	31.4412	31.1823	31.3156	31.1284	31.3989	31.4437	31.3697	31.4135	31.2947	30.5676	31.4345	30.7382	31.0571	31.276	31.3154	31.3172	31.359	31.1849	31.379	30.8742	31.1381	31.2167	30.9051	31.2855	31.3291	31.2229
jgi|Aspni7|1081653	31.8439	31.8244	32.1058	32.1504	31.5173	32.2385	32.2689	31.8342	31.7849	31.7892	32.0331	31.9564	31.4976	31.699	31.2921	31.6346	31.6239	31.6933	31.498	31.641	31.6478	31.8615	31.8056	31.9365	31.7035	31.6926	32.1145	31.7439	31.6521	31.926	31.6605	32.4121	31.9559	31.7145	31.6612	31.8186	31.7761	31.8155	32.1032	31.6166	31.5737	31.7596	31.334	31.6139	31.9639	31.9091	31.5699	31.4851	31.8976
jgi|Aspni7|1081717	25.4423	26.7681													26.1831	25.8333		23.1256								26.1039																				23.8861	24.2879
jgi|Aspni7|1081722	31.3619	30.8067			30.6521												29.964				31.1044											28.7372	31.3339			27.8449	29.9034		32.9426	29.9406								29.9728
jgi|Aspni7|1081783															26.666	30.0902	29.6715	29.9532											29.3858						21.5703						29.2799		26.7739		26.6923	27.9729	28.1023
jgi|Aspni7|1082084	34.2162	34.1222	33.5991	33.7377	33.8806	33.4958	33.5175	33.2746	33.373	33.2312	33.2932	33.0417	33.1985	33.594	33.3764	32.9555	33.5487	33.952	32.8417	33.2359	33.3057	33.3579	33.3297	33.5377	33.3571	33.1354	33.6742	33.2458	33.6106	33.5295	33.5047	33.6591	33.7716	33.2319	33.2562	33.1404	33.3467	33.2898	33.6323	33.2076	33.2282	33.6317	33.0267	33.4961	33.149	33.7621	33.2707	33.4314	33.0813
jgi|Aspni7|1082270	35.5023	35.6841	35.6687	35.6295	35.1987	35.5046	35.6199	35.5411	35.2319	35.2139	35.1203	35.0743	34.5009			34.6017	35.0919	34.7552	34.8247	34.4779		34.9982	34.9477	35.3256	35.2354	35.0322	35.0942	34.7113	34.8164	34.5419	35.5541	36.2292	35.909	34.9457	35.1418	35.0621	35.8678	34.4838	35.382	35.0656	34.7434					35.0562	34.8932	35.1317	35.2738
jgi|Aspni7|1082325	30.1943	31.0312	30.6897	30.3296	30.0788	30.3534	29.6385	29.9207	29.9849	29.6193	29.8138	29.2755	27.3471		29.5896	29.2085	29.6326	29.4284	29.5488		30.0329	29.7588	29.5189	29.3639	29.2083	29.6142	29.4188	28.6714	29.609	29.6825	29.1725	29.3191	29.5518		29.631	29.6577	29.6062	29.7332	29.9685	29.2876	28.3862	29.8017	29.1672	29.1385	29.3524	29.8729	29.7506	29.6478	29.8386
jgi|Aspni7|1082400	34.3158	34.6778	34.7299	34.2879	32.1937	34.1476	33.7773	33.4979	34.3914	33.7666	34.0215	33.7647	33.2085	32.8177	33.5092	33.7817	32.8941	33.4659	33.9082	33.6621	32.4481	33.9499	33.1595	33.5568	34.0133	33.1189	33.5157	33.8278	32.7028	33.6598	33.7909	33.1359	31.7203	31.0945	33.6763	32.9271	32.9099	34.1485	33.5928	33.0157	33.1514	33.1235			32.3385	32.3358	33.3726		33.5439
jgi|Aspni7|1082401	27.9698				29.4082	29.301	29.3823	29.0706		31.0835		29.4967	28.4087	29.3688	28.6361		29.26	27.7913			28.4337		30.1578	29.4336	28.8531	29.0461	29.1611	29.202	28.9419		28.8003	29.7466	30.7617	27.6641	29.524	29.3994	29.6439	29.1446	28.9849	29.2272	29.0526				29.7499	29.3539		28.3412
jgi|Aspni7|1082510	33.767	32.9096	33.4425	33.1504	32.8447	32.9493	32.8044	32.7568	32.9884	32.4032	32.4679	32.4883	32.3782	32.2792	32.2278	32.401	32.2423	32.2456	32.2771	32.3928	32.1286	32.3142	32.3183	32.3922	32.5729	32.1431	32.1574	32.1093	32.1126	32.2987	32.5851	32.8878	32.1914	31.913	32.1794	32.0244	31.8294	32.5448	32.4832	31.959	32.1432	32.2951	31.884	32.2892	32.0798	32.4029	32.4399	32.5194	32.5854
jgi|Aspni7|1082512	33.5878	33.4238	33.2706	33.0407	33.1684	32.9761	33.18	33.0078	32.792	32.8485	32.9208	33.0176	33.136	33.177	33.1279	33.079	33.0955	33.175	33.1732	32.9031	32.9422	32.9046	32.975	32.8654	32.8721	33.2517	33.1034	33.1506	32.9014	32.851	33.1763	32.8757	33.3093	33.21	33.1738	33.0976	32.6324	32.9374	33.0555	32.9845	33.0317	33.012	33.0156	32.7195	32.9953	32.8642	33.0706	32.9213	33.017
jgi|Aspni7|1082546													29.2054	28.2954			29.2367	29.3493	29.0207		29.1756			28.3179					29.545				28.7025		28.5651	28.6061		29.6675		29.091		28.0966		29.8065	30.0155	29.2978	28.2331	29.2338
jgi|Aspni7|1082604	31.2183	31.4621	31.5716	29.633	30.4373	30.3108	29.3521	29.7434	29.4946	28.7598	28.902	29.1157	28.4334	30.0818	29.0584	27.7584			28.6908	29.1223	29.0397	28.9533	28.8887	29.7036	28.9985	27.555	29.6351	28.035	29.3993	29.202	29.2619	29.3765	29.7098	29.905	28.1684	29.0629	28.3878	29.5929	29.07	28.0124	29.0599	28.9039	29.1647	29.2023	28.9705	29.1396	29.2152	28.3491	29.1194
jgi|Aspni7|1082721	33.4257	33.5741	33.0849	34.0694	34.2415	33.774	33.8443	33.8853	34.0844	34.2208	34.4112	33.9478	34.213	34.237	34.1392	34.2916	34.0396	33.9307	34.2855	34.4486	34.4684	34.4531	34.3957	34.322	34.0845	33.9871	34.0418	34.277	34.3353	34.1043	33.9656	33.8267	34.1513	34.437	34.1317	33.9722	34.2628	33.9928	33.9712	34.3896	34.3354	34.3559	34.1084	34.3881	34.1295	34.3145	34.1436	34.2317	33.9766
jgi|Aspni7|1082826	26.9274	27.1995	27.4526	27.314	27.0425	27.3736	27.766	26.8292	26.6344		24.994	25.2811	25.6392	26.842	25.3623	26.3929	26.4861	26.5438	27.2588	26.1705	26.8439	27.159	25.7936	26.8571	27.4561	26.3411	26.6151	26.5565		25.7677	26.8808	27.5456		27.4769	27.8845	23.769	25.9131	27.0966	26.9611	23.2136	27.8908	27.0834	26.3395	27.5972	28.2996			26.7023	27.4596
jgi|Aspni7|1082982													28.6265			28.3835	28.3722	28.115	28.2022	27.7673	28.4871	28.7574	28.7618	28.9242											27.6996			27.6228			27.8758	27.7408
jgi|Aspni7|1083022	34.2943	34.294	34.4893	34.2498	33.8911	34.2939	34.1196	34.0546	33.9333	33.6402	33.8106	33.6613	33.5989	33.6583	33.6632	33.5208	33.736	33.7298	33.5761	33.5538	33.6318	33.67	33.7854	33.7993	33.8807	33.686	33.6127	34.0054	33.7058	33.8123	34.1525	33.9834	34.1654	33.8187	33.6713	33.7141	33.5991	33.628	33.8757	33.7945	33.7164	33.6989	33.669	33.5557	33.6895	33.6904	33.6169	33.7807	33.6709
jgi|Aspni7|1083123							34.1824													33.9096			33.7776					34.1506		33.9139							34.5127					34.0794					34.0457		33.8705
jgi|Aspni7|1083127	26.6317	27.3862	27.0024	29.4417	27.1577	27.4936	28.9841	26.2948	27.1253	28.1092	28.4352	27.9638	28.4494	28.4665	28.8428	27.3393	27.6894	27.7725	26.1709		27.287	27.7661	28.2088	28.4347	28.5724	28.6943	25.3348	26.6425	27.3171	27.8112	25.9846	29.4964	27.0095	27.0022	28.1545	28.1694	28.3664	28.0004	27.725	28.6661	28.5572	28.5518	25.7451	28.7175	27.8848	27.3049	26.8826		26.9082
jgi|Aspni7|1083200	34.1772	34.1429	34.1463	33.9199	33.9199	34.0533	34.0116	33.8118	33.7769	33.7915	33.6953	33.8796	33.8044	33.8078	33.6403	33.863	34.0282	33.9992	33.8463	33.7007	33.6764	33.7305	33.772	33.8798	33.9149	33.9148	33.7745	33.9245	33.8354	33.9392	33.6534	34.0122	34.0617	33.9274	33.6535	33.8392	33.9168	33.7675	33.8338	33.7681	33.8707	33.9408	33.7208	33.6069	33.7411	33.5829	33.8118	33.8553	34.0386
jgi|Aspni7|1083373	31.752	31.4878	32.1187	31.9971	30.9982	31.3849	31.6073	30.9969	31.2156	31.3853	31.6245	31.7322	31.7605	31.2325	31.8994	31.1577	31.1357	31.4486	31.2087	31.22	31.3959	31.5401	31.4413	31.6206	31.5659	31.1955	31.4445	31.4398	31.2931	31.5723	31.632	31.7183	32.1041	31.6975	31.4039	31.4985	31.6032	31.4671	31.346	31.5532	31.3953	31.3207	31.029	31.1116	30.9522	31.4021	31.4614	31.447	31.7435
jgi|Aspni7|1083684	31.1327	31.2386	30.731	31.1147	30.449	31.0179	31.0386	31.3515	31.0408	31.5277	31.6407	31.238	31.4324	31.2473	31.5455	31.4154	31.8849	31.3715	31.4652	31.2895	31.7233	31.2065	31.1532	31.2639	31.2919	31.4936	31.4948	31.269	31.7679	31.6561	31.7052	31.6877	31.7208	31.9454	31.9718	31.538	31.538	31.4056	31.5573	31.5382	31.5016	30.4133	30.9969	31.4018	31.3758	31.5907	31.6136	30.9295	30.9644
jgi|Aspni7|1083773	29.869	30.0214	29.9083	30.2515	29.7387	30.164	30.3383	30.494	30.4812	30.3324	29.5804	29.8932	30.7882	30.3479	30.5759	29.8871	30.5626	30.3094	30.6894	29.595	30.5925	30.1605	30.1077	30.4647	30.3073	30.3006	30.3222	30.1826	30.3938	30.0694	30.1822	30.7325	30.7224	30.5885	30.3266	30.717	30.5542	30.3399	30.6166	30.4561	30.1416	30.2043	30.4895	30.2845	29.6913	30.6247	30.7071	30.3066	30.3142
jgi|Aspni7|1083779		25.2677	24.8715	23.9064	23.1374	25.4559	24.361	25.8598	23.2602	25.3467	23.9931	21.8605	24.5273	25.2004	24.9734	24.755	22.7837	23.615	25.2434	24.1376		24.221		25.0629	24.7778		25.4777	25.4572		25.0317	24.4259	25.1479	23.3382	22.9271	25.3983	24.6481	24.808	24.5584	24.5339	21.7579			24.1909	23.8639		21.0332	24.1226	24.8688	23.5996
jgi|Aspni7|1083843	35.2915	35.2605	35.3291	35.5005	35.4144	35.5896	35.4373	35.4406	35.3094	35.221	35.237	35.1188	35.1615	35.1559	35.2945	34.7451	35.0737	34.9907	35.1579	35.075	35.0707	35.0838	35.051	35.1156	35.2641	35.1256	35.3239	35.3961	35.3216	35.3931	35.3435	35.4341	35.3696	35.4415	35.2039	35.2807	35.1023	35.2338	35.3696	35.4398	35.2865	35.2805	35.2787	35.1767	35.1492	35.2457	35.3329	35.1573	35.2394
jgi|Aspni7|1083968					32.0792			32.6136	34.0936		32.9167	32.7628	34.5711	32.926	33.1568	32.7892		32.8765		33.07	33.1614	34.8913	33.4988		32.7626		32.7212	33.0488	34.6813	34.6329				33.0521	32.8008	32.7522	32.4858	33.0444	32.9243	32.8785		32.936	33.0004	32.8972	34.9874		32.8134	32.7483
jgi|Aspni7|1084078				31.5195		31.402			31.7198	32.0823	32.035	31.9682	32.3527	31.5938	32.3665	31.7736	31.6252	31.6634	32.4199	32.2764	32.3856	32.2238	32.0012	31.6462	31.9526	31.889	31.9803	32.0184	32.3053	32.3107	31.5482	30.107	31.3118	32.2391	31.9874	32.223	31.7196	31.2431	31.7282	32.4953	32.5395	32.5811	31.8602	32.327	32.2479	31.8229	32.0321	31.7902	31.7526
jgi|Aspni7|1084143	34.66	34.7467	34.7298	34.7752	34.7523	34.8421	34.4589	34.3992	34.3587	33.9623	34.0044	33.994	33.9053	33.8704	34.1066	33.9719	34.2156	34.1642	33.8121	33.7542	34.0764	33.9132	33.8752	34.0691	34.1143	34.0609	34.2814	33.9489	33.8394	34.0519	34.2214	34.3337	34.3861	33.9733	33.9708	33.7662	33.9726	34.0781	34.1779	34.107	34.0477	34.0021	33.8657	33.9598	33.8579	34.1718	34.1118	34.1529	34.2843
jgi|Aspni7|1084189	35.6465	35.2143	35.5878	35.2446	35.0579	35.2284	35.3611	35.1111	34.9382	35.2035	34.7975	35.0294	35.1512	35.2178	35.044	34.9884	35.0195	34.9874	35.1348	35.0323	34.6862	34.8691	34.9984	35.2566	34.9736	34.9796	34.9757	35.1893	35.2334	34.9715	34.9796	35.3606	35.5699	35.3485	35.0264	35.3175	35.6203	34.6867	34.99	35.2681	35.1422	35.202		35.148	35.1504	34.9849	35.0664	35.0312	34.9914
jgi|Aspni7|1084200									29.2991	29.0904	29.8451	29.8407	28.527	28.0378	28.6417	29.4407	29.492		30.2289	30.6354	29.5027	30.461	30.1888	29.7394	29.7533	29.4323	30.1214	29.7484	30.2404	30.0772	30.9033	29.8915	29.0569		30.2694	30.3945	30.1761	30.3559	30.2117	30.3311	29.6639	29.4558	29.984		29.8791	29.9465	30.3955	30.5765	29.3057
jgi|Aspni7|1084241	31.3462		31.0439	30.971		30.6369																							29.4162				28.5672	28.5703								29.4895					29.0252
jgi|Aspni7|1084666	29.3627	30.4412	30.441	31.4248	31.3693	31.3129	31.1258	31.0757	30.9647	31.4354	31.6059	31.2777	31.7732	31.6309	31.6395	31.1873	30.9863	31.3623	31.2932	31.112	32.2196	31.4954	31.3143	31.6626	31.0653	30.8861	31.1336	31.4883	31.2428	31.3743	31.3811	31.3059	30.9018	31.4895	31.0089	30.5242	30.5457	30.9145	31.1144	31.7012	31.3006	31.396	31.4451	31.7003	31.4842	31.1037	31.0739	31.0993	30.9779
jgi|Aspni7|1084705	29.6259	29.9855	30.097	29.8878	30.0067	29.8694	30.2121	30.0107	30.4677	30.1836	30.3472	30.2905	30.0804	29.7634	30.2306	30.5082	30.2434	30.4303	29.9651	30.0632	30.0745	30.0791	30.1358	30.1848	30.2531	30.1609	30.0933	30.2377	29.9005	30.2968	30.1618	30.1987	30.2985	30.253	30.1311	30.0071	30.1404	30.2898	30.1666	29.7853	30.107	30.0961	29.7894	29.5604	29.5062	30.1351	30.1496	30.0805	30.22
jgi|Aspni7|1084795		30.2231			30.844	30.5039	30.6326	30.4053	30.4634		30.2261	29.7024	29.9738			30.4725	29.4559			29.7954	29.6706		30.3013	30.0329										29.6373	29.5606			29.8717		29.3531				29.8217		30.3646
jgi|Aspni7|1084895							25.332						24.6379		25.5007	27.8897			26.9944		28.2384			26.9963		28.5254							24.1895													23.2365	24.267
jgi|Aspni7|1084951	29.1176	28.5901	29.3582	28.7592	28.306	28.4353	28.1591	28.3092	28.596	28.0592	28.5701	28.4232		27.7414	28.4497	28.553		28.5122			27.1049	28.3498	27.7027	28.2914	28.8615	28.0464	28.392			28.1127					28.5337	27.8317	27.1822	28.7614	28.2652	27.7266		27.6563	28.901	27.5888	28.9042			27.8825	28.1138
jgi|Aspni7|1084957				31.3393	30.197	31.2682							30.0333																							29.1633				31.5954	30.8646		30.4426	30.7209	30.8816
jgi|Aspni7|1084961	29.257		29.5631	30.5891	30.1517	30.5373	30.5137	30.3956	29.9776		30.0325	30.03	30.1717	30.0367	30.0352	30.3339	30.3874	30.6511	30.2352	29.984	30.1574	29.8816	30.0877	29.7139	30.4397	30.1205	30.0582	30.0953	30.4262	30.1611	29.9932	30.0667	30.4216	30.0349	30.0883	30.1464	30.2598	29.879	29.986	30.0978	29.8614	29.6715	30.695	30.7047	30.6456			30.2155	30.3124
jgi|Aspni7|1084972	25.9654	25.6969	25.5866	25.3554	24.4731	25.571	25.7896	25.2205	27.2763	25.2773	25.0599	25.9088	25.4213	24.6564	25.3122	24.9116	25.2503	24.8314	25.2702	26.5943	25.5261	26.0117	26.0488	25.1855	24.7293	25.9394	26.7639	26.3563	24.8018	26.1866	25.1058	24.8821	25.4205	25.0558	25.7258	25.3864	25.6599	25.4546	26.0505	25.55	26.0149	24.4544	26.2695	25.643	25.6812	25.272	25.2987	25.7414	25.3733
jgi|Aspni7|1084982	30.1395	29.9596	29.9234	29.8766	29.5957	29.5898	29.7977	29.4468	29.6009	29.1513	29.4008	29.3964	29.3458	29.2484	29.2791	29.6917	29.7187	29.6659	29.0143	29.1191	29.5897	29.5992	29.5535	29.7364	29.5918	30.0556	29.9971	29.7157	29.5522	29.7743	29.1972	29.4182	29.9068	29.9754	29.3154	29.3959	29.862	29.8469	29.4327	29.5047	29.4632	29.552	28.9919	29.0395	29.2401	29.4648	29.6182	29.5723	29.6745
jgi|Aspni7|1085086	35.2073	35.4948	35.4549			36.5079						36.2934
jgi|Aspni7|1085183	31.1234	31.159	31.072	30.6167	30.191		31.0781	31.1387	31.3966	31.0062	30.8815	30.9496	30.7416	30.7443	30.2306	30.4136	30.6544	30.0971	31.0188	30.3836	31.0159	28.6575	30.8181	30.9183	30.8383	31.0061	31.176	30.6987	30.9489	30.9123	30.8786	31.0561	31.5464	31.3836	31.4886	31.3784	31.7804	30.8753	31.1359	30.8458	30.8616	30.9028	31.0039	30.8288	30.7045	30.5803	30.9225	31.1797	30.6318
jgi|Aspni7|1085232										29.9873	28.9775						30.231		30.2473	30.3998									30.0988					30.7481	29.1254	30.1006		29.2871							28.5572				29.5162
jgi|Aspni7|1085327	31.4846	31.1184	31.4513	31.7162	31.2003	30.195	31.6582	31.665	31.6175	31.8367	31.56	31.7646	31.704	31.4434	31.638	31.85	31.513	31.7974	31.7053	31.3582	31.2411	31.5372	31.2139	31.6159	31.9177	31.4371	30.7169	31.4544	31.5651	31.6122	31.7244	31.0446	31.685	31.2702	31.3969	31.6265	30.8525	31.9401	31.5218	31.3425	31.9152	31.678	30.3537	30.5946	31.4201	30.7969	31.5424	31.7003	31.9531
jgi|Aspni7|1085499					33.3296		33.4647										33.478	33.4961					33.2912								33.0233		33.5037
jgi|Aspni7|1085523	32.6347	32.6617	32.5939	32.3193	32.9009	32.5325	32.3814	32.3877	32.4733	31.8621	32.2107	32.2661	31.9219	32.2619	32.3834	32.1472	32.2764	32.3281	31.9777	31.9987	31.9917	32.315	32.247	32.1686	32.1688	32.2583	32.3512	32.271	31.8645	32.1219	32.0728	32.0684	32.2338	32.3841	31.9235	31.928	31.9748	32.2919	32.2047	31.9876	31.9424	32.0423	32.0744	31.9222	32.0947	31.9874	31.945	31.8806	32.3739
jgi|Aspni7|1085784	26.1712	25.4652	24.1541	27.1232	26.8687	27.038	26.0882	26.2365	27.4347	27.893	27.4614	26.9775	27.9717	26.6861	27.8109	27.3734	23.9641	25.3299	29.2439	29.3445	28.376	26.8301	25.6374	25.7863	26.7948	24.8374	26.3258	27.4414	26.8426	28.1576	28.7272	27.6767	27.2225	24.3649	26.5645	25.8087	26.1819	26.8251	26.5267	26.3346	27.3727	27.1765	27.7005	27.1575	27.628	23.8083	25.8731	27.0433	25.8432
jgi|Aspni7|1086123	28.7149	29.2276	29.5652	29.6578	29.1303	29.3137	28.8712	29.1177	28.7949	29.7636	28.7295	28.8854	28.6839	28.1398	28.7998	28.068	28.2726	27.0177	28.4436	29.5368	26.8785	28.4551	28.5058	27.9704	28.6583	27.9401	28.6874	28.6667	28.9871	29.1033	29.4501	29.8698	27.8854	27.3511	28.5155	28.4051	28.5501	28.5058	28.3453	28.483	28.3836	28.0425	28.8103	28.374	28.7019	26.8655	28.1335	28.8275	28.5893
jgi|Aspni7|1086420	30.3792	29.3264	30.3202	29.8541	30.2442	29.966	30.4566	30.1972	30.0896	30.1834	30.3367	30.3403	29.4752	29.8631	29.912	29.9041	30.11	29.5721	30.0536	29.813	30.4125	30.0066	30.1721	30.213	30.2071	30.063	30.2821	30.4532	30.0981	30.18	29.9221	30.1954	30.3159	30.4229	30.2337	30.107	30.2132	30.1023	30.2976	29.8153	30.0297	30.1905	29.7218	29.7186	29.9168	29.9983	30.3264	30.0477	30.0201
jgi|Aspni7|1086577	26.101	27.5025	25.9009		26.3068	26.7377			27.9005	28.3056										26.3958		23.3867			26.7534		26.052	27.4091			26.2664	27.5025					27.052	23.8777	24.3705						25.8336			26.4072	26.3379
jgi|Aspni7|1087026	29.7496	28.3486	29.415	30.0306	28.7591	29.2648	29.3968	28.4394	28.8254	29.082	29.522	28.9316	29.7137	29.3698	29.0583	29.5082	30.0055	29.953	28.9193	29.0534	29.5724	29.1817	28.6861	29.2917	29.9001	29.5156	29.0419	28.9297	29.303	28.8584	28.7729	29.0116	29.6065	29.1801	28.9575	29.3607	28.9535	29.4508	29.3639	29.6536	29.8044	29.5795	29.5598	29.4708	29.1181	29.6233	29.6021	29.3157	29.5772
jgi|Aspni7|1087031														27.9889					27.743		27.9525			26.4867		27.4447	27.7143	23.9877					27.9639	28.3247		27.7127		24.9553	27.568	27.5623		27.6232	27.6661
jgi|Aspni7|1087085	30.33	30.1958	30.2389		29.993		29.9863	29.9069	29.7999		30.3702		29.9198	30.3551	30.2258		28.8733	29.7649		30.0418		30.1337	30.0335	29.7788	30.2579	30.0329	30.0221	29.7305	29.9961		29.6797	29.9064		30.4844	30.2879	30.0561	29.9587		30.1155	30.0353		29.0887	29.5484		29.7521			29.5311	30.1093
jgi|Aspni7|1087119	33.8118	34.0798	34.2307	34.2075	31.2354	33.9169	33.9453	33.5887	34.3577	34.4997	34.5063	33.788	34.3688	34.0627	33.8245	34.2938	33.9309	34	34.2006	34.1851	33.8496	34.3249	34.2746	34.1411	34.4112	32.6776	33.0981	34.391	33.9461	34.2316	33.7022	33.707	33.4468	34.0125	34.3323	33.913	33.9288	34.1822	33.905	33.9341	34.3465	34.0522	34.3643	34.0231	34.1062	34.1941	34.0168	34.4392	34.1288
jgi|Aspni7|1087136	38.374	38.1844	38.065	38.1764	38.1066	38.1147	37.9667	38.0116	37.9511	37.8604	37.9485	37.8567	37.7525	37.9254	37.828	37.8995	37.9012	37.8325	37.79	37.7626	37.8895	37.8436	37.8158	37.9145	37.9177	37.8149	38.0044	37.7881	37.8717	37.9564	37.9763	38.1116	38.0314	37.9604	37.8078	37.8227	37.8944	37.804	37.9993	37.8102	37.8254	37.7931	37.9346	37.9457	37.8381	37.8087	37.8934	37.8608	37.4266
jgi|Aspni7|1087257	31.0851	31.0975	31.2347	30.9832	30.9118	30.9533	29.8021	30.1496	30.3711															28.8399			29.7094				30.7583	30.3526	30.0992
jgi|Aspni7|1087288		25.8065	25.6662	22.8135		24.9292		25.9739	24.7937	22.3687						25.0997				25.5087								22.6577		25.4303		26.205
jgi|Aspni7|1087412	33.1378	33.7724	33.6184	33.3859	33.2374	33.3364	33.4334	33.525	33.5967	33.7118	33.8194	33.5376	33.5216	33.3613	33.7514	33.2874	33.608	33.1645	33.427	33.5262	33.2373	33.667	33.5336	33.3489	33.5888	33.3251	33.3309	33.5762	33.6505	33.4727	33.7835	33.8965	33.5064	33.961	33.7218	33.8054	33.7286	33.4092	33.6906	33.752	33.5141	33.4356	33.3776	33.5741	33.5659	33.5552	33.4341	33.7062	33.2069
jgi|Aspni7|1087452	28.767		28.8318							32.2892	31.4188	31.065	31.0601					31.5331		31.1844	31.3154		28.5706	31.2701		31.0874		30.9996		29.3794		31.2606	31.1195	31.509	30.9949	31.2005			31.2916			31.0867				31.3591	28.5508		29.6913
jgi|Aspni7|1087707	30.0725	30.0111	29.5775	30.8251	30.9496	31.0074	31.024	30.9651	30.708	30.7992	30.8958	30.8024	30.9404	30.9413	31.0172	30.8425	31.0241	31.0161	31.0479	30.6742	31.0248	30.8879	31.0749	31.0253	31.1135	30.9957	31.0197	31.0095	30.8211	30.8179	30.8522	31.08	31.0527	30.5533	30.7855	30.5253	30.8218	30.5663	31.0001	30.7175	30.8846	30.8747	30.8757	30.7002	30.8423	30.8853	30.7222	30.9191	30.785
jgi|Aspni7|1087737	32.7954	32.8219	32.5701	33.0479	33.1223	32.9095	33.3213	32.9034	33.1881	33.1371	33.2349	33.3711	33.394	32.8858	33.0226	33.4513	32.928	33.135	33.3668	33.3591	33.228	33.1365	33.2331	33.024	33.1175	33.0773	33.4903	33.3352	33.2349	33.1799	33.0233	32.8437	32.9219	33.167	32.97	33.3014	32.828	33.0995	33.2077	33.0038	33.2459	33.3148	32.703	32.9881	33.2481	32.9197	33.1345	33.1055	33.125
jgi|Aspni7|1087773	33.9694	33.7612	33.9195		33.6809	33.8929	33.718	33.8677	33.524		33.6884	33.6004					33.9612	33.7977				33.3128		33.4507	33.8732	33.2624	33.6099				33.7902	34.2027	34.0991				34.1261		33.8714							33.8767	33.8817
jgi|Aspni7|1087787	30.9154	31.6211	29.1303	30.3138	31.7528	30.4989	30.6136	30.3255	31.6222	30.6202	30.1615	29.8162	30.2936	29.8213	30.0661	29.9035	29.636	30.0237	29.1399	30.0011	30.6922	30.2159	30.5126	28.7801	30.357	29.8936	30.1793	30.4638	30.2993	29.947	30.4617	31.4902	30.2434	30.7157	30.4162	29.9135	30.3396	30.542	30.4996	28.9755	28.7822	30.0706	30.709	28.0282	29.7957	30.4056	28.2055	30.5116	30.481
jgi|Aspni7|1087806	29.6521	28.5857	28.78		28.1266	27.5054	28.4796	28.4099		27.2533	28.8692	26.7114	27.8504	28.6006	27.5951		27.8958	27.2505	27.837	27.632		27.353	26.6251	27.7893		28.7971		27.9895	27.7421	27.4953	28.5588	29.3122	26.7548	27.3689	29.4426	27.5356			28.0882	28.2296	28.1038	28.2828	28.2873	28.7141			27.359	26.2527	27.9025
jgi|Aspni7|1087876		33.05		33.1799	33.0528			32.5955	33.4274		33.1625			32.6719		34.0567		34.2159	33.1156						33.5008		33.2573					33.0642			33.2717	33.2033	33.0974	33.4906	33.3919
jgi|Aspni7|1087964				28.4738		28.8631					28.8902														28.7277		28.4994								28.4508		28.8522
jgi|Aspni7|1088278	30.5603	30.1911	30.3722				30.443	30.8448	30.4811	30.6304	30.8657	30.8467	31.2649	30.8153	30.6251	31.2055	31.2154	31.2433	31.1699	30.723	30.9072	30.4529	30.5174	30.9782	30.602	30.9487	30.77	31.075	31.1379	30.9173	30.6236	30.3727	30.7092	31.3447	31.1303	31.259	31.0031	30.7469	30.8277	30.5084	30.9659	30.9646	30.2952	30.5875	30.682	30.9962	31.1603	30.8629	30.6107
jgi|Aspni7|1088442	30.6262	30.7888	30.8303	31.0452	30.9764	31.3498	31.0836	31.4331	30.8132	31.0767	30.7577	30.8993	31.0817	31.7064	31.0964	31.6673	31.5379	31.6526	31.0465	30.8497	30.9651	30.2757	30.5376	30.5906	31.1534	30.8678	31.2167	30.8502	30.8353	30.981	30.4222	30.372	31.1029	30.7486	30.9458	30.9129	31.0666	31.025	30.8868	31.076	31.1408	31.3385	31.2043	31.0067	30.6979	31.1154	30.9374	31.0823	31.0249
jgi|Aspni7|1088447	37.1985	36.847	37.3238	36.5713	36.0462	36.4325	36.7788	36.3267	36.2666	36.2031	36.2133	36.0507	36.2526	36.3276	36.1778	35.9577	35.8715	35.868	36.5887	36.2119	36.2484	36.0684	36.0065	36.2088	36.5061	36.0876	36.0666	36.5706	36.1566	36.0197	36.2595	37.1861	36.5403	35.2051	36.0422	36.3583	36.8705	35.8314	36.1301	36.5334	36.3056	36.2298	36.1122	36.1858	36.1921	35.7947	35.6559	36.1785	36.703
jgi|Aspni7|1088511	28.2662	29.1935	28.6518	28.6509	28.3791	27.6922	27.2303	28.2949	28.428	28.4391	27.1985	26.336	26.6794	27.1343	27.1808	27.2501	27.3961	27.1708	27.2822	27.4759	27.4274	26.7847	25.9661	25.0878	27.0465	27.6575	27.3108	27.2685	27.0215	27.5212	27.9569	28.171	25.8921	25.0529	25.8608	26.1911	27.6312	27.3678	27.5191	26.0115	26.322	26.5474	26.0383	26.6409	26.5134	26.6166	27.0779	26.9189	27.4665
jgi|Aspni7|1088618	33.1198	33.7859	33.2856	33.9387	33.6168	34.1152	33.9978	34.101	33.6829	34.1722	34.1723	33.8355	33.7822	33.8454	34.089	33.9205	34.2621	34.3068	34.0505	33.8576	34.0881	33.9045	33.7775	34.4101	34.2552	33.8861	33.9393	33.9506	34.2181	33.8605	34.0249	34.5488	34.3695	34.5893	34.5112	34.2271	34.4593	33.8139	34.2159	34.2187	34.2426	34.0101	33.719	34.2128	33.7483	34.3453	34.2398	34.1434	33.513
jgi|Aspni7|1088741	30.337	30.4637	30.2638	30.2677	30.4605	30.2144	30.3074	30.185	30.0312	30.0514	30.1634	30.0764	29.9427	29.8442	30.0654	30.0361	30.288	30.385	29.8435	29.7152	30.131	29.6693	30.1672	29.8679	30.1266	30.2047	30.1417	29.9556	30.1379	29.9934	29.9127	30.2962	30.01	30.1393	29.8969	30.184	30.0184	30.2876	30.1397	29.9773	30.0183	29.8354	29.7202	29.7601	29.708	30.0918	30.3102	29.9018	30.3291
jgi|Aspni7|1088749	31.9779	31.3238	32.1298	32.0892	32.6831	32.6336	32.4114	32.5324	32.5973	32.5062	32.5088	32.4677	32.5547	32.7131	32.5783	32.4867	32.2606	32.8374	32.7087	32.6815	32.6286	32.3674	32.208	32.265	32.3992	32.9135	32.4304	32.6454	32.636	32.4902	32.3714	32.4078	32.6498	32.8178	32.5568	32.6337	32.2335	32.2825	32.6761	32.4626	32.3462	32.7713	32.6626	32.403	32.2896	32.5447	32.6059	32.6055	32.1421
jgi|Aspni7|1088820	30.8807	30.8891	30.8565	30.8546	30.4664	30.8243	30.5639	30.424	30.4437	31.1582	30.6078	30.4849	30.4051	30.6054	30.3667	30.7423	30.035	30.2725	30.1839	30.4799	29.7096	29.6237	29.845	30.8875	30.4535	30.1644	30.6654	30.3516	30.2009	31.0389	30.5515	29.9908	29.5846	28.2298	29.54	30.1168	29.9385	30.4919	30.5958	30.128	29.4008	30.3647	30.3215	30.3886		29.9877	30.5619	30.3225	30.1387
jgi|Aspni7|1088902	30.5404	30.5768	30.5415	30.496	30.5565	30.2808	30.4529	30.5715	30.6404	30.2093	30.9358	30.6741	31.0961	30.9708	30.9914	31.1321	30.8069	31.0009	30.4695	30.6139	30.4128	30.6877	30.7993	30.9035	30.8741	30.67	30.5654	30.6288	31.0283	30.6261	30.0156	30.177	30.7565	30.9935	31.0518	30.668	30.7456	30.7244	30.5292	30.8825	31.1409	31.0161	30.8319	31.0493	31.0115	30.9944	30.549	30.7657	30.4828
jgi|Aspni7|1088919	34.2721	34.4073	34.3472	32.8237	32.675	32.2501	32.674	32.808	33.0861		32.0978	32.1436	31.6212	32.2456	32.448	31.7275	31.8296	32.0717	32.7108	32.2882	32.6742	32.3249	32.789	32.4922	33.3678	32.2168	32.7655	33.1609	32.1928	31.8735	33.4008	32.8136	33.0856	32.0519	31.8242	32.1721	32.3595	32.2716	32.7128	32.66	31.888	31.6982	32.8323		32.2643	32.6363	32.3794	32.5527	32.9856
jgi|Aspni7|1088939	35.1177	35.3406	35.387	34.9684	35.0448	34.9728	34.9324	35.0567	35.2023	35.0262	35.0654	35.0125	34.9959	34.7371	34.9344	34.9971	35.0392	35.019	34.8884	34.9455	35.034	34.9702	34.9488	34.9478	35.009	34.9663	35.1634	34.9874	34.9066	35.0344	35.0537	34.8348	34.9448	34.8249	34.8719	34.9188	34.6494	35.0651	35.1456	34.8143	34.8633	34.8571	34.7405	34.8025	34.8386	34.9505	34.9114	34.8507	34.9035
jgi|Aspni7|1088940				28.5524	29.2759				28.366		28.749					29.4328		28.6947						28.1126				28.609																	27.2857
jgi|Aspni7|1089221	30.4967	30.4636	31.049	31.305	31.1601	32.3037	30.7086	31.6235	30.301	31.3389	31.1697	31.0897	30.8266	29.0973	30.56	30.9006	29.93	30.8657	31.1073	30.6247	30.6643	30.5979	30.7301	31.093	31.1922	30.4992	31.1032	30.7212	30.943	30.3422	30.5642	32.0257	30.8566	31.2138	31.1726	31.1063	31.3607	31.1479	30.6999	30.9207	30.7436	30.5465	30.5935	30.411	31.2976	30.1871	30.4075	30.8191	29.9448
jgi|Aspni7|1089243	28.4238	28.4682	29.0282	29.2903	28.6368	29.2849	29.0632	28.9574	28.969	28.2448	29.0976	28.9946	28.8715	29.1185	29.3361	29.3055	28.6485	29.3601	28.141	28.9642	28.2112	26.5724	29.2622	30.062	29.233	29.0262	29.0828	29.4171	29.6082	29.2069	29.0631	29.4203	25.9413	28.9837	29.0123	28.9209	28.9134	29.3106	28.7815	29.6331	29.1282	29.1192	29.0908	29.38		28.9179	28.5663	29.4879	29.5414
jgi|Aspni7|1089325	31.8854	31.7474	31.9343	32.0075	32.1115	31.7809	32.1465	32.2319	32.2215	32.0361	32.205	31.9985	32.0154	32.2891	31.8056	32.2759	31.7474	32.0765	32.1788	32.2875	31.9975	32.2046	32.0399	32.1177	32.2661	31.7901	32.0687	32.2296	32.0558	31.9318	31.3408	32.0545	32.1071	31.7053	32.0744	32.2391	32.2543	32.0161	31.9412	32.2962	32.1396	32.277	31.8417	32.3323	32.2184	32.0267	31.5396	31.9012	32.0128
jgi|Aspni7|1089361	28.8484	28.7907	29.1652	29.7759	28.3625	29.8114	28.8349	28.7269	28.9557	30.3462	29.0462			28.3883	28.2829	29.9163	28.1723	29.1444	29.118		28.5172		28.5957	28.3505	27.5623	28.8406	29.0297	28.6291	27.516		29.8417	28.5974			29.3093				29.2386	28.7174	29.8549		28.2345	28.615	29.4588		29.5608	28.8582	28.6096
jgi|Aspni7|1089424	28.84	29.2265	29.0189	28.0488	28.7928	28.912	28.4759	29.4633	28.679	29.1646	28.88	28.8729	28.4061	29.3013	28.6577	28.5137	28.5912	27.7429	28.8417	29.2648	27.9128	28.4776	28.6769	28.2121	28.9797	28.4294	29.3026	28.5924	28.2948	29.1757	28.4271	28.9577	27.5165	27.3023	28.8286	28.9627	28.4218	28.684	29.1336	29.0898	27.9463	28.0921	30.1248	29.42	29.3128	28.1009	28.3162	29.6009	27.8326
jgi|Aspni7|1089434	30.6555	30.6879	30.66	30.5359	30.542	30.4663	30.6744	30.643	30.653	30.7555	30.8379	30.8042	30.8059	30.6101	30.6184	30.7703	30.8579	30.8109	30.8612	30.9218	30.8776	30.8431	30.8935	30.6402	30.7682	30.9816	30.8192	31.0608	30.9225	30.7811	30.9321	30.3603	30.4919	30.5433	30.6339	30.9035	30.4056	31.0079	31.051	30.6449	30.5898	30.5292	30.5688	30.5503	30.6767	30.7352	30.9293	30.7046	30.3052
jgi|Aspni7|1089535	28.1216	28.6297	28.4584				28.5744	27.432		26.9155		27.3399	27.3171	27.8801		28.1276	27.5978	28.512		27.507				27.7676		27.6185		26.6235	27.8709	27.3053		28.6659	29.1564	27.9669						27.9233		27.8184			27.0225			28.0948	29.1959
jgi|Aspni7|1089614	30.4219	30.7329	30.9783	30.7469	30.6371	30.6574	30.2685	30.484	30.4648	30.614	30.4366	30.41	30.4087	30.3955	30.396	30.5006	30.2245	30.2299	30.4942	30.4575	30.1871	30.4174	30.1218	30.4367	30.4501	29.9817	30.2494	30.478	30.4651	30.5966	30.7334	30.7068	30.5567	30.6668	30.4934	30.4702	30.5216	30.3877	30.4763	30.3788	30.3357	30.1823	30.4461	30.0733	30.3933	30.2008	30.4629	30.4015	30.3569
jgi|Aspni7|1089666	31.9449	31.6541	32.2495	32.4992	33.0249	32.7087	32.5848	32.653	32.4087	32.3254	32.5323	32.4089	32.305	32.306	32.407	32.5599	32.1443	32.4952	32.2645	31.906	32.3909	32.2663	32.4462	32.4081	32.3708	32.4984	32.564	32.4674	32.2067	32.3603	31.3815	31.8569	32.4014	31.992	31.9292	31.7413	32.1758	32.4125	32.1241	31.4067	32.1845	32.2878	31.5251	31.8596	32.1414	32.4392	32.2177	32.1767	32.6276
jgi|Aspni7|1089847	31.806	31.9458	32.1717	31.53	31.776	32.0367	31.3428	31.4146	31.3858	31.3756	31.1324	31.1514	31.0559	31.1753	31.2254	30.9773	31.1838	30.9797	30.7661	31.0385	31.0334	31.0829	30.9621	31.5413	31.2139	30.3431	31.5067	30.9797	30.5986	31.2666	31.3662	31.5814	31.3557	31.143	31.1613	30.6583	31.016	31.2472	31.5283	31.1229	30.7958	31.1203	30.9945	31.0949	31.2496	30.8337	31.2775	31.0732	31.2956
jgi|Aspni7|1090423	33.1434			34.9693	34.4124	34.595	34.8185	34.6452	33.8662		34.503	34.2808	34.698	34.3683	34.7093	33.8892			34.5811	34.1845	33.9777	34.7317	34.1809	34.6819	34.2069	34.2181	34.3607	34.5062		34.7796	35.0491	34.7391	34.16	34.4751	34.6185	34.6942	34.8631	34.2564	34.847	34.9687	34.5456	34.8579	34.7508	34.6156	34.2013		34.7332	34.9329	33.9367
jgi|Aspni7|1090476				30.2019								29.8994	29.9949	30.1263		31.4477			28.988	31.7807					32.8619					30.9748	29.9653										31.8393	32.4631
jgi|Aspni7|1090478	34.2013	34.2505	34.5598	33.0496	32.1982	31.8102	28.2689	28.8415	29.4864							29.0471	28.2449		31.2662	27.0137	27.3306			28.6217				30.4658		27.1442	29.1472	29.4554	28.077						31.1112										28.0715
jgi|Aspni7|1090892	34.5485	34.5888	34.6919	34.4607	34.6816	34.534	34.3878	34.2036	34.3384	34.1088	34.3141	34.1599	33.8779	33.8945	34.051	34.0904	33.9022	34.1884	33.9978	34.0796	34.0154	33.9908	34.0024	34.0759	34.0862	33.9852	34.2202	34.0146	33.8867	34.2332	34.295	34.1978	34.2473	33.8562	33.7835	33.9908	33.8332	34.0181	34.1553	33.8423	33.939	33.7892	33.8556	33.7647	33.7502	33.997	34.019	34.1163	34.0946
jgi|Aspni7|1090918	33.5367	33.6976	34.0637	33.8336	33.7423	33.7652	33.3698	33.1405	33.2612	33.5964	33.2481	33.2598	33.227	32.9599	33.2797	33.1806	33.3607	33.079	33.1406	33.2638	32.568	33.1668	33.1386	33.3929	33.2571	32.9291	32.698	32.9171	32.9966	33.1338	33.598	34.1498	33.7759	32.7619	33.0369	32.9656	33.4128	33.3376	33.1783	33.1065	33.2817	33.2774	32.9683	33.2453	33.0122	33.0837	33.0548	33.466	32.5031
jgi|Aspni7|1090937										28.596	27.8658	28.9701	28.6701						28.6314	26.8888	27.227	28.8094	28.8719	28.56	28.8841			28.6634		28.5501						28.7987	29.1836	28.8156		29.2509		28.5346	28.2289	28.5283	29.103			29.1905	26.7185
jgi|Aspni7|1091125				29.6966		29.714	29.6469	29.7404	29.6232			29.7862		29.51			29.51	30.1995	29.4212		29.4642			29.3757	29.1573				28.8557	29.6266		30.0608					30.0539									29.7669
jgi|Aspni7|1091158	29.2423						29.3418		30.2304																	29.938	30.0338					28.9596	28.8676	29.1346				29.4414	29.3266										29.7693
jgi|Aspni7|1091425	31.854	31.6127	31.6947	31.0436	30.9968	30.93	30.7504	30.6444	30.9503	30.8816	30.4432	30.6975	30.231	30.3303	30.758	30.6383	30.8191	30.6845	29.8949	30.4447	30.4411	30.648	30.4792	30.7607	30.1157	30.4756	30.8196	30.7152	30.589	30.5723	30.7262	30.724	30.6438	30.9297	30.9377	30.7401	30.6178	31.159	31.1127	30.5744	30.4234	30.5774	30.3392		30.2639	31.0353	31.0714	30.953	30.6195
jgi|Aspni7|1091487	33.4712	33.3443	33.3734	33.4563	33.1614	33.2885	33.5855	33.3965	33.4477	33.4716	33.3935	33.2253	33.2205	33.0963	33.1929	33.2533	33.287	33.1431	33.2101	33.057	33.2315	33.282	33.5303	33.3223	33.483	33.1327	33.2853	33.5869	33.4377	33.3154	33.4974	33.4727	33.4792	33.0552	33.4724	33.3581	33.48	33.4545	33.3845	33.4198	33.3699	33.2819	32.8951	33.4365	33.1638	33.4361	33.248	33.2481	33.2053
jgi|Aspni7|1091575	33.307	33.0808	33.3509	32.9628	32.3668	32.9183	33.0405	32.8051	32.9859	32.9278	32.8145	32.923	32.6363	32.705	32.7265	32.8527	32.7901	32.8529	33.0251	33.0201	32.9068	32.9077	32.8049	32.9198	33.2952	32.8935	32.8011	32.8118	32.7903	32.8857	32.9611	33.2653	33.0643	32.8185	32.8122	32.9397	33.3138	32.8586	32.9177	32.8942	32.7567	32.8178	32.2726	32.502	32.4728	32.6872	32.9421	32.9245	33.099
jgi|Aspni7|1091608	31.5687	32.0472	32.3622	32.4374	32.1709	32.2511	32.5289	32.4414	32.5164	32.5208	32.6465	32.5871	32.7137	32.5948	32.4123	32.6084	32.5469	32.6594	32.985	32.6897	32.7449	32.7105	32.6696	32.6895	32.6746	32.6945	32.605	32.6335	32.6311	32.5182	32.1146	32.0723	32.3196	32.5391	32.2989	32.6628	32.5001	32.5346	32.3679	32.5563	32.6204	32.6898	32.2706	32.5214	32.6749	32.3912	32.6746	32.7632	32.4971
jgi|Aspni7|1091661	30.8773	30.4335		30.1813	31.9462	30.4346		30.3023	31.1698	30.8646				30.6519	30.9159		29.9219	30.0359	30.6054	30.5732	30.8496		30.9102	30.022	30.7096	30.3387	30.6689	31.3894	30.8449	31.4528	30.1591	31.0679	30.8758		30.7894	30.4961	30.7177		30.3862		31.0705		30.693	30.869		29.1151	30.5243	30.6907	30.2278
jgi|Aspni7|1091815	29.9157	28.9621	29.7806	29.7201	28.5639		29.4327	28.7783	29.5445	29.7538	29.4649	29.522	29.5294	29.1101	29.297	29.3591	29.8907	26.9597	29.8293	29.3307		29.5098	29.2191	29.5002	29.0735	28.1715	28.2808	29.6238	29.6641	29.6762	27.8542	28.8319	27.7179	29.9413	28.962	29.5061	28.3441	29.1996	29.3793	28.9498	28.8805	29.0361	29.2151	29.027	29.4792	27.858	29.457	29.0378	29.3955
jgi|Aspni7|1091825	31.5653	31.1912	31.6857	31.8854	31.4575	31.7965	31.9944	31.4536	31.5642	31.7731	31.8242	31.6412	31.894	31.7836	31.6671	31.4303	31.5952	31.4827	31.8096	31.543	31.5131	31.3493	31.8892	31.8218	31.8127	31.2198	31.5193	31.4643	31.7202	31.5967	31.1922	32.3584	31.7899	31.1339	31.8038	31.7467	32.0347	31.205	31.7925	31.8242	31.567	31.5118	30.9642	31.6209	31.9311	31.6997	31.4428	31.9291	31.7741
jgi|Aspni7|1091879	35.7138	36.8929	36.817	37.2068	36.5222	36.8457	36.664	36.8003	36.6486	36.2068	36.5314	36.0656	36.1869	36.5931	36.5938	35.2456	35.3897	36.8452	36.286	35.53	36.1518	36.5947	36.488	36.7115	36.4474	35.7008	35.8515	37.0971	35.105	35.763	35.9575	36.4478	36.0661	35.752	36.3202	35.8979	36.2272	35.8016	36.9712	35.5908	35.3014	35.9066	35.6872	36.2194	35.9235	36.2904	35.7654	37.4804	36.0485
jgi|Aspni7|1091958	29.9515		29.4402	31.9865	32.0552	31.8822	31.5175	31.224	31.2387	31.3851	31.4988	31.8587	31.9985	31.468	32.2033	31.7197	30.5971	31.2187	31.1921	31.3154	31.7726	31.8576	32.0238	31.8183	31.7609	31.5987	31.3756	32.1724	32.0718	32.183	31.8843	31.3759	31.9664	32.1655	31.9147	31.7709	31.4169	31.9368	31.792	32.155	32.029	31.6656	31.6821	32.0452	32.0198	31.7716	31.7427	31.8892	31.5283
jgi|Aspni7|1092058	30.0562	30.1328	29.9468		27.0618							26.9177																		25.1								25.1653	25.0056									20.963
jgi|Aspni7|1092059	34.9253	35.3374	35.1895	35.2463	35.0319	35.1392	35.3518	35.4111	35.3734	35.5525	35.5488	35.441	35.6301	35.5134	35.5097	35.5404	35.6541	35.5871	35.4399	35.3635	35.4142	35.4679	35.5553	35.5442	35.5027	35.4271	35.2736	35.4929	35.3291	35.3465	35.3594	35.4382	35.3122	35.5066	35.5374	35.6099	35.5583	35.447	35.5038	35.5058	35.4268	35.3683	35.341	35.4116	35.2354	35.506	35.446	35.5823	35.2764
jgi|Aspni7|1092188					34.4308			34.2973	34.1693		35.2697					34.2332	35.6506								34.2004	36.025							34.4887				33.068	34.2857	35.5825
jgi|Aspni7|1092272									26.4808					25.5298							25.7869		25.382				26.1406																24.8279		23.8508				25.1944
jgi|Aspni7|1092278	27.8766	28.8725		29.9338		30.1165	30.2015	30.4407	30.3359	30.0769	30.53		30.4302		30.3465	30.8174	31.4967	30.9373	29.9863	30.4828	30.9681	30.8499			30.679	30.8694	30.3598	30.3267	30.5723	30.0116	30.1469	29.0582	30.6503	30.8674	30.0243	30.0286	30.5454	30.5638	28.2151	29.1839	30.6723	30.4889	30.5052	30.5268	26.9341	30.5208	30.2379	29.8684	30.1597
jgi|Aspni7|1092542					31.2422				30.9752				30.4904		30.4451						30.6356						30.6688					31.1122	31.4595				30.4072		30.5007										30.875
jgi|Aspni7|1092543	30.47	30.5018	30.3919	30.0449				30.0126			29.9151	29.6399				29.5346							29.9298
jgi|Aspni7|1092938	32.437	32.8957	33.0033	31.2747	31.4651	30.9387	30.4263	30.4	30.6055																						29.942	29.4019	29.5352											29.0012
jgi|Aspni7|1093022											31.8978	31.5294		31.6138											31.3381													31.4953			31.6952		31.4684		31.5592	32.0136	32.0456
jgi|Aspni7|1093251	27.2593			30.7364							28.3458									29.1988		28.9007							30.9597	28.8541						27.8687				28.1379	27.4803				28.7367		27.5621	28.7192
jgi|Aspni7|1093419	31.5577	31.4189	31.6267	31.1143	30.774	30.8289	30.3385	30.5049	30.7576	30.6322	30.5458	30.5617	30.0096	29.9389	30.4462	30.5002	30.3647	30.3547	30.2096	30.3991	30.3671	30.4071	30.5644	30.4331	30.6126	30.1452	30.619	29.9293	30.5276	30.5887	30.8918	30.7568	30.5763	30.5554	30.5245	30.4969	30.3673	30.7409	30.6522	30.6032	30.4262	30.2889	30.3636	30.3736	29.9662	30.4528	30.1291	30.676	30.095
jgi|Aspni7|1093485	28.8087	29.0388	27.8644	28.4793		28.9934	28.4672	28.7487	28.6809	28.4767		28.1432		28.1944	28.5224	28.1421	29.3111	28.3636	28.5843		28.99	28.6024	28.0759	27.9341	28.1611	28.5279			28.4756	28.4301	28.488	29.2266	28.7839	29.085	28.7064	28.9156	28.6647	28.7673	28.7848	27.9962	28.339	27.7172	28.2534	28.3538	29.0194	27.3716	28.5686	29.1754	27.8061
jgi|Aspni7|1093505	31.1499	31.685	31.2306	31.6669	31.6062	31.5328	31.4559	31.3546	31.6603	31.3877	31.3391	31.3748	31.2192	31.0671	31.0965	31.2602	31.145	31.0698	31.2751	31.364	31.305	31.0717	31.116	31.4761	31.1434	31.1602	31.1784	31.4757	31.0982	31.1404	31.3634	31.4567	31.4143	30.8233	30.9841	31.0672	30.8264	31.0735	31.0529	31.1984	30.9636	31.4198	31.1437	30.9043	31.0586	31.1046	30.7212	31.187	31.1483
jgi|Aspni7|1093521	29.6005	30.189						30.1645	30.1467	29.5347	30.2006				29.2714	29.3973	29.8814	29.1008		29.624	29.9642	29.6431	29.7603	29.1519	29.5571	29.5778	29.8532	29.2077		29.546	29.9075	29.2181	29.648	30.4523	30.1684	30.1617	29.9831	29.9821	29.9938				29.9991	29.7268			30.0075	29.9905	29.2103
jgi|Aspni7|1093597	29.671	29.7563	29.8719	29.9419	29.5178	29.8386	29.3304	29.9467	29.5789	26.2562	30.1948		29.5998	30.2222	29.6599	29.4672	29.8489	29.6954	29.5859	29.7146	29.967	30.0534	29.6845	30.186	29.9605	29.7725	29.8782	29.7397	29.84	29.6647	29.5208	28.9769	30.0072	29.4528	30.1094	30.113	30.0694	29.9573	29.7406	29.7035	29.9237	30.2598	29.9942	29.3602	29.7694	30.2052	29.3044	30.0586	26.0121
jgi|Aspni7|1093639	30.5019	31.0719	30.9098	31.3647	31.495	31.1994	31.8264	30.9669	31.0547	30.9464	31.2139	30.9799	30.9868	30.5782	31.0884	31.2768	31.222	31.3724	31.0071	31.2733		31.0135	30.3573	31.224	30.5896	31.3925	31.1857	31.2545	31.1832	31.4185	31.5306	31.6371	31.2857		31.1672	30.8461	30.8909	31.4871	31.3425	32.2013	30.6708	30.6228	27.6989		31.6204	30.5744	30.1654	31.2397	31.7306
jgi|Aspni7|1093775	33.7525	33.6065	33.7454	33.5395	33.5291	33.4404	33.7517	33.6887	33.5239	33.8151	33.8933	33.6698	33.7455	33.8556	33.8136	33.9175	33.8116	33.7648	33.6676	33.6436	33.6952	33.7786	33.9234	33.8572	34.0176	33.7767	33.7525	33.9159	33.4959	33.7653	33.4687	33.7024	33.6486	33.8168	33.8133	33.8648	33.73	33.764	33.8334	33.8761	33.767	33.893	33.6372	33.5821	33.7095	33.9357	33.8235	33.8505	33.6968
jgi|Aspni7|1093795	32.6377	32.9386	33.0421	33.0317	32.9598	33.1453	33.497	33.4121	33.3729	33.3895	33.3319	33.3578	33.2784	33.1163	33.2757	33.088	33.1806	33.1716	33.3257	33.2574	33.2021	33.2765	33.3728	33.3946	33.3702	33.2509	33.2647	33.4114	33.415	33.2545	33.1785	33.6407	33.6018	33.3183	33.3564	33.4752	33.3295	33.2322	33.32	33.6909	33.2427	33.4252	33.1284	33.1106	33.3641	33.0661	33.2189	33.4091	33.5062
jgi|Aspni7|1093855	36.2441	36.1167	36.1182	36.0479	35.9735	35.8407	35.8434	35.9813	35.9763	35.6204	35.7197	35.6763	35.6387	35.6592	35.5761	35.3252	35.333	35.3647	35.6582	35.4337	35.8646	35.6261	35.733	35.6429	35.5444	35.5645	35.8264	35.6535	35.2732	35.6659	35.8737	35.8726	35.7738	35.5395	35.1806	35.5039	35.5205	35.6168	35.5942	35.2714	35.5296	35.6363	35.4834	35.5497	35.4849	35.5334	35.5326	35.5749	35.7272
jgi|Aspni7|1093994				29.692					29.3621				30.34		30.6854		29.3376		29.9983	28.9682			29.5472				30.3488	31.1862					29.447	30.4473	29.2424		29.1716	29.4032	29.1091	29.0991	34.5639		30.5289				29.2134		29.1579
jgi|Aspni7|1094246	26.978	27.1001	27.3107	26.8871	26.3781	26.4733	25.3644	26.6625	27.047	27.7217	26.887		21.5142	26.0597	26.494	24.9278	26.66	25.4775	26.3878	27.0995		25.5438	25.748	26.4033	25.3821	26.2502	25.3653	27.3584	26.0161	27.4133	26.9565	27.518	25.5465	25.7176	25.1457	26.117	26.9456	24.3019	26.0881		23.5699	25.6822	26.7202	26.0882	26.464	26.0794	24.4867	25.3256	24.0764
jgi|Aspni7|1094353	25.0291		28.1286	28.7626		27.1468												26.0242			24.9933				26.7976											24.6119
jgi|Aspni7|1094435		27.5299														29.9551			28.421					29.911					30.3634						29.6206					30.0631	30.249	30.1469		29.9648	29.7074
jgi|Aspni7|1094494	31.5848	31.8633	32.0574	31.6358	31.867	31.8372	31.4378	32.1706	32.0307	31.507	31.2981	31.5615	31.3238	31.327	31.4948	31.3648	29.5075	30.7996	31.7597	31.4929	28.6245	28.275	31.2337	31.1029	31.815	31.4481	31.5797	31.3225	30.9065	31.6842	32.075	32.4772	30.3882	30.836	31.3279	29.6655	31.3399	29.6041	31.7712	31.0802	31.6891	31.0182	31.4641	31.4706	31.9058	31.1654	31.1	31.9073	31.2949
jgi|Aspni7|1094530	33.2307	33.4345	33.4673	33.7323	33.6525	33.7666	33.3604	33.4897	33.4994	33.8459	33.7075	33.7026	33.6871	33.6069	33.455	34.1333	33.8835	34.1029	33.5182	33.3575	33.4735	33.6767	33.7708	33.5894	33.4477	33.425	33.5157	33.7056	33.352	33.5696	33.4073	33.5922	33.3662	33.5769	33.3181	33.3631	33.3757	33.4328	33.3031	33.4682	33.3644	33.3735	33.3309	33.4865	33.4903	33.6577	33.3753	33.4942	33.2292
jgi|Aspni7|1094537	31.5619	31.4124	31.0757	31.4527	31.1764	31.212	31.2744	31.4364	31.0886	31.3597	31.3138	31.3633	31.5871	31.3136	31.3193	31.3322	30.9748	31.2488	31.289	31.4416	31.5612	31.4817	31.1511	31.3231	31.5681	31.118	31.114	31.2041	31.2485	31.3761	31.6886	31.3543	31.9081	31.4423	31.8096	31.2553	31.5992	31.3583	31.3763	31.3339	31.6418	31.2155	31.173	31.5556	31.2616	31.4348	30.5359	31.5715	31.4082
jgi|Aspni7|1094595		30.9333					31.5314		31.6356	31.8156	31.5271				31.736			31.4392		31.7318	31.5283	31.8333								31.5622	31.3769	31.512
jgi|Aspni7|1095019	30.9081	31.2313	31.2387	31.2629	31.4713	31.299	31.5215	31.2179	31.678	31.6079	31.7376	31.9067	32.1644	31.6976	32.0384	31.9212	31.6216	31.9798	31.8157	31.9987	31.2338	31.7576	31.772	31.8203	32.0091	31.7107	31.6172	31.5156	31.7676	31.5748	31.774	31.4289	31.2413	32.3433	32.3371	31.6242	31.5833	31.8525	31.7578	31.5797	31.7381	31.9595	31.7759	31.8294	31.8038	31.8727	31.8991	31.5916	31.2226
jgi|Aspni7|1095183				29.0249	29.4382	28.9379	28.387	29.4887	29.7178	29.9448	30.1343	30.1551	29.6435	29.8258	30.0312	30.1872	30.7227	30.7012	30.1028	30.0075	30.2181	30.0254	29.8305	29.5681	29.9434	29.666	30.0856	29.8715	29.6002	29.402	30.4147	29.4042	30.1604	29.6461	28.9539	29.5977	29.524	30.4858	30.0612	29.4928	30.0782	29.2425	29.8489	29.6493	30.0546	30.1969	30.4647	29.6722	28.9874
jgi|Aspni7|1095276	34.2912	34.4672	34.855	35.1009	34.8823	35.2899	34.9126	34.9638	34.483	34.7698	34.8139	34.7025	34.6887	34.469	34.9509	34.8356	35.2702	35.057	34.7514	34.4828	34.7863	34.5658	34.6006	34.7211	34.7015	34.7544	34.8362	34.7317	34.6936	34.691	34.6222	35.0892	35.1859	34.6284	34.6971	34.646	35.0601	34.5959	34.8203	34.4871	34.5988	34.5036	34.3727	34.6091	34.8229	34.9054	34.6943	34.7689	34.8983
jgi|Aspni7|1095570				38.8535	38.6877				38.6619													38.4165		38.5258							38.155															38.8115		38.6051
jgi|Aspni7|1095644														30.1476	29.3104	29.5988		29.7015		30.4733		30.0239												29.2893	29.7694	29.9651				30.0028		29.8043	30.13		29.5144	29.9197	30.0256	29.5879
jgi|Aspni7|1095687	29.837	29.2045	30.0253	30.64	30.4102	30.3956	30.1043	29.7478	29.8873	29.7058	29.4472	29.4793	28.4441	29.1965	29.4176	29.3901	30.5292	29.4565	29.2089	29.7709	28.8891	29.3435	27.5285	28.4387	29.809	29.2644	29.2507	29.9235	29.6407	30.0795	29.2534	30.3607	29.6006	29.615	29.0942	29.972	29.691	29.6518	29.9373	28.9455	28.6689		28.9307	28.6226	29.3591	30.0592	29.1046	29.9953	29.7631
jgi|Aspni7|1095874	33.8293	33.5399	33.5644	33.7709	33.6365	33.8594	33.741	33.4627	34.0974	33.843		33.9605		33.1822	33.4163			33.7184	33.7216	33.7169	33.3252	33.4742	33.7507	33.3981	33.7563		33.3197	33.9636	33.5838	33.992		33.5414	33.2701	33.4011		33.8002	33.4471	34.0641	33.912			33.6947		33.3473	33.6727		33.6004		34.2013
jgi|Aspni7|1095886	28.9667	29.1906	29.5072	27.6012	26.6061			26.0172	27.2086	28.8991	27.9147			26.4807	27.8424	28.212		26.4247	27.8463	29.1406		26.5205	28.2969	27.365			27.0085	28.0981		28.2998		26.9762	26.1965			26.7855	28.2124	27.8205	27.4215				27.5738	27.7187			29.65	28.2605
jgi|Aspni7|1095914																					27.4524											26.8717	27.8848	27.1958	28.2165	27.3462	28.4426									28.0147
jgi|Aspni7|1096039	31.8176	31.4553	31.2846	31.1974	31.2345	30.9101	31.3135	31.1479	31.425	31.2908	31.4189	31.2456	31.3949	31.0619	31.3119	30.9627	31.1471	31.1958	31.4278	31.0548	31.1711	31.2065	31.2455	31.2159	31.2171	31.2902	31.3577	31.3124	31.256	31.0614	31.1768	30.9809	31.3325	31.3917	31.1893	31.4171	31.1434	31.1547	31.3466	31.0848	30.8827	31.212	31.0703	31.0459	30.9363	31.3642	31.1308	31.3337	31.1369
jgi|Aspni7|1096049	31.7391	29.8218			30.5873		31.4607	31.5578	32.1229	32.0876	31.7425	31.8836	31.8636		32.1495	31.9816	32.3256	31.9379	31.3999	31.7817	31.2608	32.0817	32.0167	31.706	32.1297	31.4819	31.2688	31.4326	31.3198	31.9165	31.8071	30.4255	31.2042	31.9613	32.3431	31.7167	30.9398	32.3003	32.0668	31.4288	31.9256	31.428	31.4954	31.8626	31.7856	32.1732	32.2103	31.813	30.9257
jgi|Aspni7|1096098	31.0636	31.1459	31.447	31.103	29.9257					31.9907	30.8848	31.0829	31.7706					30.8173		31.096	29.019		30.8972		31.2542				31.0761				30.3086	31.0619	30.585			30.8157		31.2275	30.8269					30.699
jgi|Aspni7|1096102	30.7354	30.8471	31.3811	31.5438	31.1067	31.3101	31.5584		31.9165	31.4733	31.8393	31.5321	32.009	29.2649	31.1967	31.3675	31.7429	31.5796	30.5026	31.3476	30.8034	31.4768	31.2862	31.3246	31.8018	31.4834	31.7323	31.4069	31.3938	31.2914	31.2945	31.477	31.6405	31.4122	31.6001		31.1349	31.8085	31.4405	31.5216	31.4916	31.211	30.3204	31.0768	31.3737	31.6922	31.0646	31.6638	31.8482
jgi|Aspni7|1096298	28.3342							28.5975		28.9552				28.8377	28.0675	28.9941		28.4422		27.3195					29.1935		29.4826	29.4494		27.8018				28.5427	27.0396				28.7248					27.7868		28.3228	28.148	27.8116	27.7164
jgi|Aspni7|1096555	33.7445	33.8499	33.6166	33.7551	33.5823	33.5427	33.7451	33.7913	33.5124	33.9009	33.8436	33.7175	33.5474	33.8936	33.909	33.7319	33.978	33.7974	33.5704	33.5949	33.8974	33.7199	33.8733	33.9409	33.9226	33.6319	33.6248	33.8447	33.9158	33.7298	33.8693	34.0262	33.8409	33.9158	33.8122	33.8095	33.8869	33.7073	33.9049	33.8369	33.7873	33.7249	33.9551	33.9716	33.5133	33.9203	33.899	33.6047	33.6055
jgi|Aspni7|1096582	29.9006	30.0844	30.1484	30.1632	30.3054	30.1169	30.6162	30.3971	30.55	30.635	30.673	30.6792	30.5362	30.7346	30.7165	30.7159	30.6702	30.7741	30.3793	30.4233	30.6555	30.5167	30.6548	30.6432	30.5786	30.6846	30.6781	30.5445	30.491	30.5995	30.6358	30.6568	30.5948	30.6337	30.7029	30.5535	30.6655	30.6524	30.666	30.4935	30.4748	30.493	30.326	30.3753	30.5487	30.5263	30.5123	30.4737	30.2264
jgi|Aspni7|1096805	29.2478	28.7687	28.6118	29.2358	28.4702	28.7204	28.9901	29.2373	29.1239	29.1127	29.0273	29.2228	29.0211	28.8697	28.657	29.1752	28.934	29.1146	29.1815	29.136	28.7232	27.7209	28.8389	29.0132	29.3553	28.8592	29.1842	28.977	28.615	29.0821	29.2764	28.8552	28.5607	27.424	29.4623	28.5789	28.8031	29.2777	29.1898	28.8882	28.773	28.8139	29.0555	29.0021	28.9163	28.9142	28.9344	28.8039	29.1712
jgi|Aspni7|1096873	29.0789		29.8049	27.9819	29.3181	28.2059	27.8308	29.2543	30.0595	30.5944	29.1584		28.4061	26.9647	28.978		25.5803	26.0418	28.2627	29.3283	26.5154	27.5568	26.9391			28.9487	27.6922	28.723		29.7239	29.1504	28.2743		26.9267	27.2465		27.4822	27.4772		26.9637	27.6402	26.7104	28.5336	27.7626	28.047	25.548	26.6262	26.9879	27.5009
jgi|Aspni7|1096957	31.1488			30.6584	29.7324	30.8612	31.5112	31.1358	30.2851	31.1317	31.7475	31.5797	31.0739	31.1957	31.49	31.3437	30.5482	31.372	31.4775	31.3382	31.354	31.2761	31.4308	31.5167	31.2739	30.7779	29.9779	31.3062	30.7916	31.1118	30.6477	30.9603	31.4729	31.9878	31.7516	31.4354	31.6102	31.7815	31.2463	31.2941	30.8134	31.1513	31.3226	30.8457	30.6038	31.0982	31.1984	31.261	31.2077
jgi|Aspni7|1096986								29.2514					30.7787		31.275								30.9894		31.3198	28.9788									31.1732								31.0346	30.714
jgi|Aspni7|1097034	29.8463	29.0421	29.7761	30.3031	29.5101	30.0018	28.8444	29.5862	29.9037	30.6754	29.9836	29.4534	30.0076	28.9068	29.9505	29.7313	27.7471	28.1851	30.2145	30.4863	27.3862	29.3922	28.9372	29.2178	29.3359	28.3598	28.5704	30.4529	28.5126	30.2246	29.9292	30.6237	27.1195	27.697	29.491	29.3121	29.9421	28.7083	29.3522	29.6463	29.8606	29.0638	29.9392	29.7619	29.5436	28.2891	29.3602	29.9973	28.8441
jgi|Aspni7|1097079	29.5095	29.8185	29.1888	29.8537	29.7852	29.6658	30.1456	30.2781	29.8515	30.2992	30.2941	30.0435	30.2752	30.4408	30.3099	30.1067	30.2737	30.2391	30.207	29.7225	30.1984	29.9393	30.334	30.2493	30.1878	30.5161	30.5104	30.156	29.9892	29.9444	29.8918	30.3424	30.4053	30.2169	30.146	30.2675	30.5327	30.0642	30.082	30.1439	29.8582	29.8877	30.2361	30.0526	29.8708	29.9635	29.7784	30.0544	30.0597
jgi|Aspni7|1097352			25.7258	25.5709		26.3194	26.4307	26.4242			24.4589		25.7268	26.7254	26.2546	25.1224	24.7727	26.3317	25.5304	24.6768	25.9589	26.2775	25.7224	25.6205		26.3959	26.9669	26.3167	25.2258	26.0621	25.8073	25.3239	24.8428	25.8106	25.5231	26.1571	25.9631	26.0011	26.5109	25.3785	25.478	26.0408	25.7075	25.2025	25.6656		25.1957	22.3713	25.3695
jgi|Aspni7|1097368		28.6041	28.8977	28.8973	28.3765	28.9993	28.6868	28.5872	28.9178	29.1573	28.205		27.8902	27.5223	27.0097	27.7934	28.9151	27.9713	28.4224	28.6136	28.2384	27.5966	28.1844	28.908	28.1461	28.5662	28.3677	28.8045	28.5293	29.8504	29.4833	28.8584	28.4774	28.0082	26.4563			27.496	27.22	28.2392	27.4955	27.9412	27.9689	27.8176	28.3675	28.2186	28.3423	28.4692	27.4325
jgi|Aspni7|1097582	27.0001	27.8563	26.5997	26.462	27.4605	26.696		26.3897	26.9767	26.1758	26.454	28.3636	26.3122	28.687	25.4974		27.3286	26.7861	26.3527	25.9012	26.7092	26.387	26.5244	26.3658	26.5023	28.938	30.2537	26.4968	26.222	25.5336	26.6739	25.7285	26.6835	27.3896	26.5276	26.1037			27.3358		26.7258	26.7483	26.3033		24.3269		25.9274	25.7961
jgi|Aspni7|1097681	34.2247	33.8247	33.7354	33.4424	33.3865	33.4225	33.9078	33.4543	33.6869	33.6598	33.4628	33.7342	33.5838	33.4265	33.5641	33.3455	33.6623	33.525	34.0066	33.4561	33.6621	33.7622	33.6154	33.4748	33.9428	33.673	33.8027	33.7255	33.759	33.5714	33.8825	34.0919	34.3587	34.0387	33.5183	34.069	33.8269	33.5712	33.9832	33.7465	33.5889	33.6969	33.475	33.428	33.6233	33.4923	33.7577	33.7127	33.6895
jgi|Aspni7|1097881	37.025	35.5061	35.5237			35.4964	36.0457	36.9797	35.139	35.6663		35.7172		35.6529			35.8401	35.5595		35.8591		35.6754	35.571	35.8019	35.5297			35.6768		35.8422	35.9117	35.7979	36.1691		35.1631	35.7871	35.5422		35.79	35.8652		35.9352	35.6856		35.7404		36.0451	35.7006	35.9393
jgi|Aspni7|1097906	31.5587	32.0756	31.7192	32.588	32.3187	32.3603	32.6022	32.7056	32.5686	32.8351	33.0782	32.8398	33.3975	33.0291	33.1704	33.4093	32.921	33.5651	32.9904	33.2173	32.9768	33.158	33.305	32.7625	32.832	32.4309	32.3698	33.1876	32.044	32.7545	32.7075	32.5569	32.2978	32.8522	32.6231	32.5042	32.2592	32.5668	32.5766	32.4951	33.4111	33.0323	33.15	33.1751	32.9547	32.7982	32.3949	33.0792	32.304
jgi|Aspni7|1097951				30.688	31.4107					31.6519	30.7168																											30.7802					29.0718
jgi|Aspni7|1098211		29.2909		29.1344	28.6099	29.77	29.0975	28.867		29.2876	29.3127	29.1829	29.6514	29.2011	29.1872		28.9739		28.9188	29.1866	29.1404	28.7015	28.7504	28.3018	29.4263		29.1104	29.3805		29.2339	28.923	28.167	28.7402	29.847			28.4585	29.5605	26.6354		28.8864	29.1085	28.5819	29.1437	28.1328	29.2056	28.5248	28.4835
jgi|Aspni7|1098273	31.3936	31.4778	31.5487	31.4456	31.3387	31.4212	30.9108	30.849	30.8556	30.9396	30.7874	30.7433	30.8587	30.8964	30.7736	30.4894	30.7694	30.5901	30.6585	31.03	30.6135	30.5985	30.1888	30.7043	30.9228	30.5631	30.9245	31.174	30.568	30.9405	30.9007	30.9677	31.0457	30.8018	30.7872	30.8786	30.5484	30.8989	30.8557	31.0281	31.0057	30.9487	30.9777	30.7374	30.788	30.92	31.0542	30.7637	30.4586
jgi|Aspni7|1098376	36.1346	36.4585	36.4456	36.431	36.4554	36.4597	36.2661	36.2168	36.352	36.2134	36.2699	36.1652	35.8848	35.8168	35.9818	36.1969	36.3917	36.3445	36.0756	36.015	36.1614	36.0178	36.1222	36.2163	36.1997	36.0528	36.1008	36.0235	36.005	36.1121	36.2606	36.0448	36.0342	35.9855	35.8451	35.729	35.7074	36.2703	36.2161	35.6792	35.9462	35.9045	35.5536	35.6921	35.512	36.0417	36.1855	36.0294	36.1074
jgi|Aspni7|1098508	36.0205	36.2198	36.0278	36.752	36.688	36.7473	37.0668	36.9538	36.7486	37.4078	37.4066	37.1556	37.6813	37.5009	37.5621	37.4072	37.1988	37.4175	37.7312	37.649	37.5011	37.3996	37.3497	37.3571	37.4694	37.3401	37.0174	37.6581	37.5425	37.5863	37.1936	37.1588	37.1538	37.0152	37.299	37.2818	37.1495	37.0368	37.2603	37.7563	37.6077	37.6562	37.4994	37.4029	37.4954	37.332	37.3781	37.2578	36.8303
jgi|Aspni7|1098546	33.1194	33.3723	33.207	33.0751	33.2056	33.2428	33.2521	33.2746	33.3198	33.1746	33.274	33.2048	33.1217	32.9538	33.0181	33.4654	33.211	33.4511	32.8893	32.7042	33.0323	32.9957	33.063	32.9641	33.3328	33.0916	32.9524	32.9977	33.034	33.0607	32.9463	33.1095	32.5645	32.5979	33.0163	33.1956	33.2762	33.1186	32.8754	32.9044	33.0876	33.1284	32.7683	32.9798	32.8437	33.1816	33.0152	33.3487	33.4251
jgi|Aspni7|1098583	35.011	34.7546	34.1994	34.0044	33.9551	34.2245	32.5504	33.9206	34.0759	34.3423	33.423	34.3575	33.5418	33.6414		34.5265	34.3195	34.6425	33.9817	33.8738	34.3125	33.1769	34.3929		34.1715	33.8426	34.4518	33.9823	34.3469	33.9878	34.0089	34.527	34.4896		34.1907	34.5301	34.0351	33.2747	34.3569		34.2586		33.6966		34.0294	34.5454	34.8335	33.7866	33.9167
jgi|Aspni7|1098716	35.5989	35.5276	35.7508	35.3149	35.6142	35.4268	35.1187	35.3174	35.2096	34.7323	34.8164	34.6378	34.5539	34.7298	34.5777	34.6194	34.7102	34.7032	34.5952	34.6278	34.6499	34.8034	34.7224	34.6641	34.7712	34.8704	34.9455	34.8954	34.6867	34.8465	34.9794	35.0838	35.0767	34.7381	34.4521	34.6129	34.0372	34.8429	34.7956	34.7133	34.7165	34.7774	34.6998	34.5738	34.7089	34.6853	34.7077	34.6461	34.8309
jgi|Aspni7|1098768	37.5215	37.5277	37.6421	37.7795	37.6014	37.6745	37.7356	37.6441	37.6972	37.4974	37.6842	37.6369	37.5354	37.4427	37.629	37.4411	37.5384	37.6093	37.502	37.4247	37.5332	37.4689	37.5855	37.6051	37.6978	37.608	37.4716	37.5597	37.5212	37.6161	37.639	37.6883	37.5361	37.6855	37.5695	37.6031	37.6074	37.5762	37.5837	37.5413	37.622	37.5684	37.3062	37.5621	37.4003	37.6434	37.6365	37.5677	37.5443
jgi|Aspni7|1098808	29.2433	28.7053	29.5515	28.8093	29.0792		28.5065		29.3178							28.2182	28.24	28.4956	28.5114	28.3881	28.5958			28.9724	28.8507				28.5768	28.6334	28.2986	28.2667		27.5698		28.5072	28.1322	28.8084	28.3454	28.1586	28.8448	29.4967		28.2788		27.9989	28.9914	28.7381	28.6361
jgi|Aspni7|1098963	34.7796	35.0471	34.7882	35.9161	35.7356	35.7382	34.4091	34.3947	34.3445	32.9659	33.1892	33.2018	33.5284	33.6008	33.5923	33.1925	33.1249	33.3417	33.3622	33.2061	33.0218	33.7141	33.2687	33.678	33.3844	33.2396	33.1228	33.8399	33.7136	33.5395	33.9599	34.3652	34.1655	33.0456	33.1985	33.5561	33.8745	32.9352	33.3466	33.6041	33.8528	33.8596	33.4211	33.7619	33.5587	33.4539	33.2212	33.6722	33.9948
jgi|Aspni7|1098977											29.7844		29.1142		29.4631	29.8493	29.5431	29.5552	29.8848		29.4964	29.5699			30.1589				29.7759	30.3469						29.7702	29.4023	29.9646		29.7851		29.1742		30.0981		31.0294			29.0797
jgi|Aspni7|1099056	31.9462	31.7512	32.1132	31.1747	31.2713	31.4296	30.815	30.9346	31.3498	31.3116	31.0016	31.1997	31.3233	30.7987	30.4461	32.3089	32.4244	32.8044	31.0768	31.0707	30.9616	31.0906	31.2624	31.1594	31.0804	31.1173	30.4995	31.1108	31.0632	31.221	31.2283	30.3363	30.896	31.4896	30.8921	31.1147	30.4153	31.4963	31.1761	30.9457	31.2737	31.2495	30.5919	30.9978	30.5829	31.2033	31.3849	31.1341	30.4542
jgi|Aspni7|1099104	25.2828	26.2266	26.9023	25.1479	24.974	21.0212		26.3225		25.8493	23.0243	25.2578						23.9096	25.4314	24.1524		25.1068	24.4754				25.4395			26.8945	22.4056							24.9705	25.1074					25.1046				24.3874	24.3166
jgi|Aspni7|1099133	28.9484	28.9213	29.184	28.9558	28.6806	28.8868	28.4995		28.3651	28.5127		28.6162			28.3747				28.4362														27.3399						28.7287	28.8248
jgi|Aspni7|1099236	36.0256	35.9243	35.9037	35.7772	35.5551	36.0248	36.4712	36.227	35.9589	36.1834	36.2316	36.1773	36.0126	36.013	36.1151	36.0162	35.9849	36.0064	36.2282	36.0211	36.1628	36.1531	36.1138	36.222	36.2843	36.019	36.1564	36.163	36.1226	36.0567	36.1979	36.7514	36.3843	35.9163	36.3429	36.3902	36.6415	35.9714	36.221	36.1821	36.1861	36.0761	35.9867	36.0076	35.9646	35.928	36.1042	36.3312	36.2513
jgi|Aspni7|1099255	30.9757	31.6593	32.1828	31.8191	32.5378	32.5715		30.8775	31.4752	32.2024	32.2499	32.2986	32.2489	32.0003	32.1556	31.9271	32.2425	31.9619	32.5956	32.9725	32.621	32.4227	31.9492	32.0476	32.1048	31.6779	31.7589	31.8653	32.5605	32.035	32.1704	31.5254	31.8754	32.8094	32.4621	32.6508	32.1512	32.2785	32.3232	32.4379	32.3947	32.2048	32.5416	32.612	32.1569	32.2706	32.3035	32.171	32.1581
jgi|Aspni7|1099304	32.2645		33.5662	31.4955		32.9995	32.621			32.8588																																		31.3562					31.317
jgi|Aspni7|1099317	30.9437	32.0962	31.2093	30.8174	30.374	30.3626	30.9287	31.3778	30.7064	31.0931	31.154	31.422	30.4647	31.1208	31.6968	30.1469	31.9194	31.2911	31.1539	31.2364	31.6058	31.6314	30.908	31.3286	31.4869	31.4007	31.4658	31.2269	31.6117	31.2712	31.8905	32.2571	31.8999	31.4931	31.8031	31.7646	31.9369	31.262	31.7669	31.5435	31.7075	31.4706	31.1223	31.2467	31.4732	31.3605	31.8047	31.9978	31.3055
jgi|Aspni7|1099360	31.9904	31.9496	31.948	32.5424	32.3121	32.1391	32.1858	32.0871	32.4043	32.2123	31.8615	31.9101	32.0905		32.0881	32.1575	31.6235		32.1065		32.2173	31.9595	31.3315	32.005			32.3928	32.2226	31.8571	31.8745	32.1314	32.296	32.3749	32.3694			31.7722	32.0012	32.0042	32.3453	32.1774	32.0739		32.1826	32.1565	32.0265	32.3581	31.948	32.1043
jgi|Aspni7|1099369														28.5698	28.2951	28.9289								28.7031				28.9875					27.7888	28.2145		28.725	29.1286		28.7074
jgi|Aspni7|1099395	32.6482	32.1429	32.0672	31.9668	32.1549	31.9926	32.0762	31.8974	31.9339	31.9878	32.1782	32.0354	32.0841	32.2696	32.0166	31.9952	32.0213	32.0661	32.0456	32.0124	31.8371	31.8902	31.8713	31.9824	31.9895	32.0389	31.8865	32.008	32.0262	32.1106	32.1487	32.1343	32.3373	32.2637	32.0331	31.9887	31.5607	32.1134	32.0104	32.0494	32.0149	31.9862	32.008	31.5706	31.7665	32.0123	32.1883	31.9072	32.0049
jgi|Aspni7|1099409	28.611	27.8698	28.2657	28.6585	28.6363	28.3135	27.9935	28.7491	28.6693	28.3165	28.0549	27.9611	27.8408	27.0672	28.4131	28.0344	27.8954	27.8435	28.1318	28.1004	27.5339	28.1138	27.0664	28.108	28.2349	28.1387	27.9065	28.0207	27.5716	28.1118	28.3955	28.3434	25.4378	27.7926		28.138	28.0461	28.367	27.9441	27.2838	27.2657	27.21		27.6124	27.8945	25.7742	27.7313	28.2416	28.1911
jgi|Aspni7|1099435	30.9097	31.1801	31.0118	31.4825	31.1482	31.3209	31.2874	31.3329	31.2308	31.5729	31.5619	31.3303	31.3976	31.4919	31.5221	31.1821	31.3573	31.5509	31.263	31.4231	31.072	31.4601	31.4965	31.7322	31.6449	31.4028	31.1997	31.4813	31.7028	31.0635	31.4338	31.7262	31.0836	31.4873	31.6859	31.5326	31.5661	31.3866	31.2109	31.7129	31.5648	31.7026	31.5823	31.8305	31.5697	31.6665	31.4142	31.4016	31.3629
jgi|Aspni7|1099453	32.3499	32.511	32.5861	32.8442	32.2696	32.7256	32.8035	32.687	32.3367	32.6152	32.6449	32.5949	32.6952	32.5656	32.6965	32.469	32.6181	32.4864	32.6223	32.3424	32.5123	32.5406	32.6178	32.5712	32.7464	32.3933	32.4853	32.6859	32.5684	32.7095	32.5745	32.8253	32.7212	32.6816	32.8434	32.6897	32.7069	32.3784	32.7739	32.6132	32.5301	32.5905	32.5899	32.5521	32.5722	32.5106	32.4586	32.7077	32.5995
jgi|Aspni7|1099485	31.2265	31.9874	31.3948		31.8551	32.0591			31.5227		31.7323	31.5783	31.4924	31.3288	31.7795	31.6652	31.8971	31.9784	31.5827	31.5814	31.6004	32.4061	31.5652	31.9298	31.9856	31.3421	31.6139	31.2462	31.84	31.9576	31.985	32.4346	31.9098	31.7138	31.9169	31.6873	32.2698	31.4975	31.7739	31.8591	31.6203	31.6429	31.5337	32.0352		31.9829	31.7118	31.8806
jgi|Aspni7|1099494	31.6458	32.0022	31.7789	32.1709	32.0671	32.0485	32.1517	32.0892	31.8766	31.9367	31.9026	31.8904	31.9437	32.0152	32.002	31.7027	32.0987	31.996	32.0356	31.8982	31.9683	32.0087	31.8995	32.1654	31.7996	31.8333	31.9229	31.9809	32.1711	32.1719	32.1252	32.1095	32.3307	32.0595	31.9097	31.9449	31.9422	31.9022	31.978	32.188	32.1837	32.1044	31.8468	31.823	31.9326	31.7589	32.1191	31.8267	31.9956
jgi|Aspni7|1099579	30.8096	31.2057	30.8975	30.0906		29.7534			30.3786	30.3576		30.0093	30.6798			30.3902	30.6558		30.7517	30.4118	29.2582	30.3525	30.7879	30.9281		30.6301	30.4518	30.251	30.3953	30.3247	30.596	30.228	30.6953	31.3119	29.9746	30.9868	30.4136	30.56	30.4444	30.555	30.4683	30.2448	30.0991	30.0419	30.547	30.269	30.8291
jgi|Aspni7|1099589				30.8949								31.4443						30.6875		30.9394		31.2103	31.5032	31.8485						31.6241				31.5727				30.9254			31.8815					31.4731	31.5553
jgi|Aspni7|1099593	31.8039	31.497	31.8314	31.6064	31.0466	31.3306	31.5695	30.5296	31.2397	31.2267	31.4427	30.9108	31.8104	31.1899	31.3591	31.3005	31.2413	31.2456	31.2096	31.3433	31.1267	30.9412	31.2967	31.2655	31.2857	30.9636	30.1383	31.1607	31.3882	31.2422	31.1866	30.6352	31.4545	31.4903	31.1949	31.0175	30.9502	31.4336	31.5733	31.3136	31.393	31.2234	29.7939	30.9773	30.988	31.4057	31.2654	31.1968	31.4048
jgi|Aspni7|1099601	30.9341	30.8971	30.9801	30.5898	30.6332	30.5059	30.5567	30.7842	30.8913	30.7938	30.687	30.4661	29.6207	30.157	30.2803	30.618	28.1417	29.9817	30.5435	30.5312	29.2212	30.6139	30.3023	30.4791	30.0563	30.1065	30.6541	30.5145	28.3653	30.7052	30.8187	30.5011	29.6372	29.3689	30.3919	29.4906	30.2933	30.5167	30.2615	29.8957	30.5904	28.1645	30.6005	30.0733	30.6585	30.092	30.4213	30.569	30.3055
jgi|Aspni7|1099650	33.0413	33.6381	34.2918	33.6321	33.5604	33.3051	34.0376	33.9235	33.6617	34.1012	33.9836	33.9276	34.1633	33.5393	33.453	33.2446	33.9025	33.5936	33.7906	33.7845	33.959	33.8143	34.0433	33.9409	33.7748	33.8638	33.4381	34.0379	33.9329	33.8137	33.5704	34.0193	33.8508	33.7325	33.9467	33.9813	33.5963	33.5825	33.6467	33.7697	34.0139	33.8106	33.8118	33.4651	33.7279	34.0576	33.8906	34.0376	33.5226
jgi|Aspni7|1099685			29.8508		30.1539	31.5363	29.2161	32.5759		30.5091	29.3146	30.8161				30.9804	31.5953	29.8442		31.1455		29.6357	29.4289	30.3163					31.9628		30.8531		30.9542	31.0078						30.5089			31.9391		30.9476	32.459	29.482		32.0136
jgi|Aspni7|1099702	33.4712	34.0021	33.6603	33.406	33.2332	33.1666	33.0247	33.4038	33.2475	32.8598	32.9324	32.5475	32.4245	32.2411	32.9628	32.5593	32.6999	32.4792	32.4044	32.5741	32.8738	32.6876	32.4912	32.5333	32.6102	32.8241	32.8414	32.5003	32.6203	32.9466	33.2406	32.9111	32.9261	32.9468	32.5195	32.5176	32.4689	32.7781	32.8669	32.454	32.5695	32.6673	32.2675	32.3945	32.1004	32.5351	32.4693	32.5053	32.7761
jgi|Aspni7|1099741	28.532	27.6314	28.4017	28.4613		28.0091	27.7541	27.4714	27.9533	27.9452		27.7606	27.5816	28.3476	27.6824	27.8563			27.8282		31.111	27.7443		27.5635	27.7219		27.2914				27.979	27.3946			29.8786			27.8263	27.6791	27.422	27.4902				27.7995	25.5029	28.1595	27.9651	28.1657
jgi|Aspni7|1099829	30.504	30.556	30.593	30.9152	30.1972	30.4171	30.7343	30.7456	30.6943	31.037	31.0358	30.6112	30.8906	30.6687	31.1491		30.4865	30.3491	31.3102	31.0044	30.8001	31.1187	30.6997	30.6196	30.5686	30.9306	30.9533	30.6775	30.9102	30.9442	31.1665	31.3852	30.7675	31.021	29.6748	30.8115	30.9451	30.5383	30.9143	31.5165	31.0516	31.2831	31.2095	31.0461	30.651		30.8687	30.9688	31.2025
jgi|Aspni7|1099846	27.2873	28.7917	28.5055	28.6506	28.4765		27.1433	28.88	28.8505	29.6773	28.7452	28.6226	27.2127		27.961	27.935	28.6959	26.3882	28.1992	29.557	27.8575	27.8919	27.4398	26.2058	27.372	28.1421	27.3925	28.6568	28.5266	29.3262	29.338	28.4737	28.5656	28.9899	27.2519	26.6936	28.3616	28.2566	27.545	27.8049	27.984	27.9957	28.6834	28.0267	27.7983		26.8914	28.6919
jgi|Aspni7|1099906	32.9544	33.3348	33.099	32.6761	32.6718	32.827	32.3209	32.8399	32.4176	32.1596	32.1456	32.388	32.1869	32.0021	32.3577	31.987	32.4725	32.2251	32.3429	32.0603	32.2174	32.1031	32.327	32.4193	32.2665	32.3516	32.1128	31.9464	32.299	32.281	32.6087	32.134	32.5066	32.4211	32.0861	32.4991	31.779	32.1821	32.4696	32.104	32.195	32.1202	32.333	32.1708	32.2981	32.3763	32.303	31.7267	32.2147
jgi|Aspni7|1099926		24.3785	22.8233	21.2342	25.1313			26.0436	25.0106	23.737	24.9364		24.824			21.7784	23.2422	25.5903					24.3265	24.8872	25.9839			22.5378		25.9203	24.7958	25.4159		25.2022	24.9478		25.9022	24.9841	25.9248	25.7353						25.1777	25.177		25.0833
jgi|Aspni7|1099943	32.0936		31.3111	31.5427	31.642	31.3036	31.0889	31.1947	31.0898	30.9093	31.251	30.81	30.7404	31.139	31.4603	30.9566	31.5214	31.5084	29.5424		31.3556	31.106	31.0263	30.9813	30.6215	31.2262	31.6793	31.0724	29.8821		31.0916	31.2395			30.0494	31.158	30.5784	30.9455	31.3229	30.7904	31.0519	30.1663	31.0962	30.7993	31.1119	31.4966		30.6111	31.0879
jgi|Aspni7|1099994	28.259	28.0029	28.8995	27.2745	26.8998		24.7945	27.6972	28.0256	27.0326											26.5769									27.0595	28.1982	28.4774	28.2345																24.7805
jgi|Aspni7|1100041	30.8492	31.3332	31.313	30.6119	30.6475	31.1373	30.8114	30.0547	30.9694	30.472	30.5486	30.3384	30.2931	30.0879	30.4669	30.3751	30.7509	30.4826	30.2278	30.3541	30.7193	30.1374	30.4015	30.3715	30.5874	30.7061	30.2307	30.6456	30.1856	30.7373	30.8674	30.9119	30.4341	30.4272	30.3686	30.3018	30.3992	30.5114	30.4284	30.2322	30.5677	30.2534	30.2721	30.036	29.8915	29.9145	30.538	30.1184	28.7997
jgi|Aspni7|1100135			25.9208								26.7473	25.8909	25.827						26.1918												25.8271				25.9449	25.7417			25.7295	25.5197
jgi|Aspni7|1100181		28.3334	28.3429					28.1293	28.1481	28.416				27.4851	27.685										28.1539		27.1787			28.0481						28.4211	27.8724		27.6607								28.0092
jgi|Aspni7|1100218	26.4429	25.5594	27.4036	29.3936	29.5317	29.2082	29.5046	29.8174	29.6136	30.0856	30.1969	30.1074	30.5281	30.1251	30.1889	30.0164	29.9575	29.5846	30.1374	30.5436	30.1912	30.809	30.7516	30.5847	30.0284	29.8396	29.7605	30.1045	30.2223	30.085	29.9094	29.9013	29.7135	30.342	30.099	30.3002	30.0344	29.7652	29.9501	30.3909	30.5266	30.3756	30.3215	30.1772	30.0672	30.1799	30.1209	30.2059	29.8262
jgi|Aspni7|1100283	29.7439	29.4107	29.7963	30.3086	30.3603	30.4166	30.6131	30.5874	30.4755	30.5091	30.3572	30.2805	30.2966	30.6287	30.5642	30.736	30.4959	31.0595	30.2839	29.9506	30.1725	30.026	30.3174	30.0873	30.6458	30.339	30.5912	30.4376	30.2255	30.4371	30.1867	30.411	30.6922	30.4332	29.8992	30.1544	30.2816	30.422	30.3765	30.3139	30.3787	30.2885	30.319	30.4191	30.0429	30.1495	30.4753	29.596	30.4878
jgi|Aspni7|1100308	30.7381	30.774	30.8308	30.6285	30.646	30.6378	31.1146	31.0656	31.0948	31.0509	31.2344	31.2456	31.0127	30.8892	30.9933	31.2349	31.3065	31.3483	31.032	30.9758	31.1966	31.1113	31.0994	31.1208	31.3166	31.0348	31.0902	31.1165	30.9447	31.1358	30.8557	30.9491	31.0342	31.2374	31.2043	31.1247	31.3146	31.1459	31.1921	30.894	31.0935	31.0256	31.0848	30.9921	31.1237	31.1559	31.2703	31.296	31.172
jgi|Aspni7|1100339		30.7297	31.1219	31.137		31.2046												29.8655														30.5004
jgi|Aspni7|1100400				25.4043			25.7624						26.4208	25.6908			26.7688	26.4083			26.6621	25.9965		27.0803					26.468				25.4563	24.8387	26.9831											26.8325
jgi|Aspni7|1100408	24.6987	27.1527	26.0701				26.4922
jgi|Aspni7|1100425	36.2392	36.1802	36.3396	36.4463	36.5065	36.4694	36.6318	36.5964	36.332	36.4776	36.5979	36.4787	36.6163	36.3561	36.4663	36.6627	36.785	36.5665	36.3444	36.5242	36.4843	36.5432	36.5097	36.4055	36.6073	36.3528	36.3963	36.4756	36.4291	36.5836	36.2718	36.5329	36.5776	36.5827	36.3567	36.5207	36.5264	36.3692	36.4467	36.5913	36.5006	36.5076	36.4151	36.5736	36.5051	36.4593	36.6444	36.5482	36.4088
jgi|Aspni7|1100433	30.4086	30.5313	30.6096	30.7296	30.2207	30.9591	30.9813	30.8341	30.3975	30.6271	30.5583	30.5404	30.1944	30.4252	30.3598	30.6223	30.7982	30.7865	30.4936	30.3379	30.6427	30.2396	30.6121	30.4412	30.9199	30.7933	30.5732	30.5185	30.4555	30.543	30.4337	30.9632	30.7819	30.4688	30.3479	30.645	30.8403	30.5488	30.6081	30.5664	30.6573	30.6474	30.3724	30.315	30.4607	30.5642	30.6171	30.5702	30.6668
jgi|Aspni7|1100460	27.0406	24.9216	26.5564	26.3046	25.069	27.0209	26.4608	26.1858	26.3098	27.1316	26.5921	26.8929	27.0979	26.9898	26.6621	26.6856	24.7694	26.4279	26.7547	26.7165	25.9877	26.517	26.0044	26.5966	26.8926	25.4366	26.403	26.4802	26.0076	27.0552	26.2629	26.795	25.955	26.2133	26.6997	26.2638	25.3108	26.9395	26.5388	26.2089	26.1112	26.6659	26.5322	26.3928	25.9915	24.8348	26.2917	26.7725	26.0426
jgi|Aspni7|1100508	31.5186	31.7914	31.4598		31.7283	31.4526	31.8472	31.5614		31.3336				32.0217	31.9918				32.1272				31.2457	31.8154					31.5596	31.4792	32.1083		32.1772	32.1632								31.7475			31.2443		31.2988
jgi|Aspni7|1100544	25.9693	25.1456	26.2357																																			27.1523
jgi|Aspni7|1100551		29.4776	29.7916	28.4143		28.7797				29.0078		27.3905						29.1122	28.5684	29.0467			29.2503	28.9696	29.3321					29.3296							28.4596		28.8521									29.3119	29.3788
jgi|Aspni7|1100624	31.6761	31.1806	31.3692	30.8491	31.1972	30.942	30.679	30.9817	30.3914	30.4109	30.5433	30.1244	30.2329	30.4405	30.4403	30.1193	30.4142	30.4876	30.4586	30.3104	30.3868	30.3062	30.449	30.2169	30.1957	30.5758	30.436	30.4238	30.187	30.5323	30.8409	31.0409	30.7299	30.4221	30.9267	30.4877	30.4571	30.5038	30.6914	30.2523	30.2812	29.9286	30.5322	29.7206	30.0481	30.5174	30.2441	30.4758	30.4031
jgi|Aspni7|1100637	24.6527		25.837								24.7466				22.1353	25.1606									22.813					25.5544					23.9651										24.3153
jgi|Aspni7|1100652	31.8317	32.3334	32.1369		32.107		32.4234	32.8701	32.2179		32.4962		32.5075	32.4888	32.8354				32.4228	32.287		32.49		32.5927	32.7213	32.2841	32.3078								32.6163	32.6204	32.7973					32.4993	32.4985	32.6535	32.4883		32.5638	32.7632
jgi|Aspni7|1100677	28.1327	29.8735	28.8688	27.4199	28.1632	28.5575	28.3141	27.8948	28.4049	28.5145	28.0458	28.406	28.7921	28.1266	28.4927	28.6084	27.5039	28.2929	28.6267	27.0563	27.0241	28.4379	28.477	28.207	28.6811	27.9727	28.0645	28.2649	27.8394	28.451	28.4546	27.8387	27.2959		27.9814	27.1018	27.6254	28.0948		28.388	28.3275	28.0018	27.785	27.9394	27.9685	28.1322	28.0075	28.3276	28.4606
jgi|Aspni7|1100683	28.9626	27.4477	28.3979	28.4016	28.7787	28.494	28.1648	23.426	28.4286		27.7177	27.8034	28.8016	27.3334	27.5121	28.4901	27.7179	26.9795			28.2441	27.7277		25.9328	28.4889	27.9807	27.7152	28.222	27.2905		26.3476	27.4247	27.7909		28.2151	27.739	27.313	28.2791	28.0318	26.2908	27.7422	28.5613		27.4881	27.4487		27.6559	28.511	29.3772
jgi|Aspni7|1100802	32.7938	33.1682	32.9035	33.6602	33.3506	33.946	33.3255	33.0633	33.1221	32.5856	32.5808	32.7979	33.1653	32.9902	32.694	32.5069	33.1695	32.919	33.119	32.9828	33.1854	33.4796	33.4794	33.4357	33.1588	32.9187	32.6318	32.9015	33.0085	32.5836	32.8085	33.4787	33.5207	32.1141	32.9214	32.7114	33.3873	32.429	32.9382	33.2653	32.6994	33.2764	32.3467	32.6968	33.0192	32.7535	32.5654	33.1922	33.6283
jgi|Aspni7|1100843		27.8188		30.8222	27.9749	30.8104	31.7429	30.9664	30.523	32.921	32.8243	32.7354	32.8738	32.573	32.9424	33.179	32.5218	32.8412	33.2834	33.7293	33.4224	34.1434	34.264	34.0023	33.0317	32.3797	31.7033	32.7474	32.6408	32.5983	32.9614	31.3059	32.0823	32.8079	32.7419	32.6326	31.7303	32.734	32.6937	32.4035	32.9194	32.8682	32.1107	32.2582	32.5892	32.9035	32.8036	32.845	32.1851
jgi|Aspni7|1100946	29.9781	30.0841	30.1587	28.451	29.1003		29.4848	29.6771	30.0365	30.2583	30.1082	29.9839	29.9371	29.7606	29.6389	29.2693	30.2618	29.9586	29.9737	30.0878	29.8594	29.9753	30.4142	30.1391	30.0261	29.8443	29.8819	29.7556	30.3303	29.966	30.2279	29.9952	30.0232	30.0437	30.1337	30.4302	30.0693	30.0278	30.3355	30.2663	29.8334	30.1325	29.9504	29.8344	29.8775	30.0785	30.2387	30.0149	29.8481
jgi|Aspni7|1101042	35.4889	36.3947	35.9466	35.5833	35.7125	35.5388	35.4576	35.4212	35.594	35.2693	35.8527	35.4752	35.4012	35.5487	35.8613	35.158	35.2128	35.5465	35.7381	35.9906	35.707	36.1085	35.3551	35.5453	35.6402	35.4944	35.6445	35.2262	35.8093	35.3417	35.6976	35.8144	35.4026	35.0102	35.9518	35.4925	35.6807	35.7609	35.6813	36.2587	35.6842	35.7782	35.0499	35.632	35.4911	35.3893	35.6954	35.9465	35.6734
jgi|Aspni7|1101130	31.2395	30.9462	31.033	30.8296	30.9876	30.9529	31.1955	31.0436	31.0135	31.092	30.9181	31.1142	30.9538	30.8524	31.184	31.0047	31.0387	31.0936	30.8187	30.9891	31.0069	31.1188	31.2429	31.1973	31.1632	31.1618	31.0373	30.6923	30.9117	31.048	31.0795	31.1437	31.3243	31.0356	31.1079	31.1537	31.0852	30.7133	30.9541	30.9976	31.1203	30.5882	30.318	30.9334	30.9968	31.0953	31.0414	31.0761	30.4438
jgi|Aspni7|1101218	30.2143	30.4646	30.2845	29.2902	29.308	29.4103	29.2408	29.3663	29.7707	28.9475				29.1044								28.089							28.5653		29.1379		29.02		28.7338		29.7737	29.1236		28.9398		28.8561	27.1848	28.6042				28.504
jgi|Aspni7|1101223	27.6982	27.7696	28.5247	28.0111	27.916	27.838	27.9928	27.2956	27.8895	28.1525	28.0798	28.1564	27.7095	27.2934	27.7623	27.472	25.7678	27.5176	27.5904	27.7939	24.7217	27.6661	27.8492	26.8989	27.9095	26.1753	27.3063	27.8769	27.5647	28.0744	28.1119	28.4872	26.1423	25.1776	27.4242	27.19	27.806	28.0669	27.7166	27.4354	27.4237	27.6136	27.443	27.6496	27.642	24.5312	27.3994	27.7781	26.7976
jgi|Aspni7|1101241	31.4877	30.5357	31.15	32.4369	32.4488	32.5839	32.6501	32.9329	32.8673	32.6194	32.7821	32.9431	32.6495	32.466	32.605	33.0122	32.7919	33.0362	32.6729	32.8398	32.7539	32.7216	33.0419	32.9278	32.9416	32.6532	32.7392	32.7321	32.4008	32.8424	32.3482	32.3364	31.6948	32.4712	32.39	32.459	32.5162	32.6758	32.6482	32.7099	32.7109	32.5264	32.594	32.313	32.4238	32.9505	32.767	33.1666	32.7375
jgi|Aspni7|1101271	37.5104	37.4246	38.0079	36.9834	36.9986	36.9345	37.2104	36.8259	36.981	36.7426	36.6376	36.8422	36.7928	36.5495	36.5969	36.7523	36.6177	36.654	36.865	36.7407	36.7813	36.5821	36.6841	36.4672	36.7644	36.9444	36.8948	36.9083	36.5748	36.8866	36.7565	37.1501	36.7529	36.8538	36.8416	36.4798	37.2601	36.8618	36.7681	36.6537	36.6888	36.7543	36.6519	36.7259	36.6208	36.5804	36.7538	36.7188	37.0686
jgi|Aspni7|1101295	31.2025	30.9312	30.93	31.0809	30.9882	31.3929	31.3098	31.054	31.0857	31.0973	31.2888	31.3342	31.222	31.0549	31.3449	31.3948	31.3507	31.5679	31.3881	31.0152	31.0839	31.0139	30.9915	31.0346	31.4579	31.2791	31.4297	30.9334	31.3553	31.02	31.3117	31.1615	30.9242	31.3328	31.1667	31.3425	30.9598	31.117	31.1708	31.0206	31.0424	31.1593	31.0153	31.0171	31.0311	31.2344	31.1783	31.3868	31.3697
jgi|Aspni7|1101311	36.174	36.665	37.3911	36.8002		37.0158	37.0487	36.5655	36.685	36.3652	36.4237	36.8917	37.0339	36.6917		36.8201		36.9709	36.9439	36.6564	31.793	35.2425	36.9085	36.8757		35.6336	36.7921	37.1415	36.7249	36.9647	35.3879	37.2508	36.0885	36.9508	36.9672	36.7868	36.9358	36.714		36.9232	35.707	37.0056		30.6044	33.5947		36.8578	36.8835	36.9592
jgi|Aspni7|1101385	20.0183		23.131	21.6921		22.2545	26.3435		26.9281	26.5061	26.3859	23.7839	26.9054	25.4401	25.5766	26.1537	26.2702	26.2251	22.2308	20.1569	26.8786	23.5302	22.366	24.896	26.6925	24.5871		26.3163	26.1605	26.3015	25.8382	26.5875	25.8157	23.5476	25.9294	26.967	26.9401	27.1966	26.7338	26.58	26.5907	26.9902		25.1827	26.9831	26.2676	21.3977	23.3562	22.9305
jgi|Aspni7|1101481		33.0874	31.9505	31.5822	29.2279			29.7578	29.632	30.1473	30.5234	31.1496	30.9539	30.2438	30.7198	32.7146	31.1892		31.2647		30.5557	29.7557	31.0877	30.4467	30.9168	29.3984	26.996		31.0839	31.0176	30.7584	30.1949	31.0819	30.9564	29.8623		31.1508	31.0933	28.6154	31.1148	29.5691	30.931	29.3223		31.51		30.2541	31.1321
jgi|Aspni7|1101487	34.3853	34.8021	35.236	32.5421	32.4358	32.074	31.3421	31.5592	32.3783	31.855	31.8463	31.8168	31.3581	31.6175	31.9382	32.2415	31.5352	31.3281	32.8542	32.0724	31.4628	31.7171	31.5273	31.9394	32.0861	31.4196	31.8138	31.9667	31.4377	31.9497	32.3072	32.2556	30.9274	29.1119	32.0073	31.7628	32.1005	31.7415	32.6999	32.0457	31.7517	32.0482	31.8862	31.2127	31.9375	31.4305	31.6641	31.942	31.6487
jgi|Aspni7|1101496	33.9288	34.1542	33.8964	34.2705	34.1568	34.2972	33.9864	33.991	33.8643	33.8383	33.8612	33.654	33.882	33.5078	33.7634	33.7357	33.8585	33.6185	33.8013	33.7221	33.7768	33.6751	33.4947	33.5981	33.919	33.4924	33.9081	33.8451	33.7806	33.8964	33.9676	34.0439	33.6837	33.8926	33.741	33.6113	33.7926	33.4515	33.944	33.8128	33.8241	33.9061	33.6249	33.8915	33.7258	33.6494	33.606	33.7961	33.6791
jgi|Aspni7|1101513	28.5213	28.952	28.3501	29.1698	28.8499	27.5431	28.7463	28.1327	28.777	27.9829	28.128	28.4473	28.3226	28.1869	27.6443	28.7798	26.8807	28.1501	28.3725	28.2001	26.9459	28.0259	27.9012		28.4099	28.0181	27.9752	28.1393	27.3823	28.6432	28.9387	28.4121	28.8674	27.3923	28.2607	27.9854	28.1264	27.521	28.1794	28.5934	28.1579	27.6998	28.3418	25.9835	28.4428	27.1986	27.9763	28.308	27.895
jgi|Aspni7|1101582	31.4916	31.7133	31.5976	31.6859	31.4758	31.7712	31.746	31.7717	31.7103	31.6197	31.5724	31.692	31.6631	31.573	31.5181	31.5629	31.3949	31.5174	31.7802	31.595	31.5291	31.5484	31.5504	31.639	31.5784	31.7331	31.7302	31.7518	31.6635	31.5705	31.5463	31.8037	31.8521	31.7582	31.7363	31.7785	31.7243	31.6896	31.6798	31.6379	31.6984	31.5568	31.5334	31.6088	31.5432	31.6967	31.6658	31.5078	31.7649
jgi|Aspni7|1101634	34.267	35.1227	34.7304	35.2742	35.1768	34.74	34.5214	34.4023	34.4771	34.4409	34.7636	34.5569	34.7347	34.6961	34.9607	34.5817	33.9092	34.2334	34.6324	35.1758	34.6746	34.8439	34.3708	34.5455	34.6348	34.191	33.862	34.6766	34.7026	34.6652	34.293	34.4453	34.3712	34.6145	34.7536	34.7558	34.8194	34.2473	34.4695	35.3608	34.6891	34.9094	34.79	35.0204	34.5519	34.8157	34.5721	34.8192	34.305
jgi|Aspni7|1101638		29.8199	29.2829	31.4521		30.1806	30.051	33.3456	29.8749			30.6082		29.7208			29.7872	30.0597		29.8499		30.4287		30.9585	29.9922				29.5912	30.7336		30.1208	29.9938		30.2365	30.1989	33.5901	30.2646									30.2048		29.9866
jgi|Aspni7|1101681	27.9188		27.7992			26.6912																			28.4264	25.9254													27.6264
jgi|Aspni7|1101682	24.4649		26.7852	26.6773	27.386	24.7849		27.7746		28.1067		25.1563	25.216	24.6167		26.3308		26.6745		27.7409	26.3076	26.2881	24.9003	22.5993	26.3127		25.467	27.2618	22.2692	26.6738	26.8825	27.854	24.193	20.4832	25.4942	25.3696	26.657	25.3791	26.6109	25.8104	25.1218	23.6371	26.7647	26.3706	24.6995		25.9086	27.4172	25.6554
jgi|Aspni7|1101697			29.1805	29.5367		28.5295	29.3771		28.7777	28.6684	29.9214	29.4879		29.3626	28.9553	29.3774	29.2022	29.3752	29.5445	29.1232	29.4666	29.6385	29.2196		29.3581	29.0689	29.0212		29.3589	28.7535	28.504		28.2641	28.1027	28.8762	23.6169		30.0013	29.0547	29.7011	28.7112	29.1931		29.5208		28.9702		29.8798
jgi|Aspni7|1101740			30.0983	29.7363		26.1873		29.5406		29.7039		30.264			29.6926		29.4162		29.9207	29.6498	29.7016	29.7673	29.9991	29.874	29.9731		29.8235	29.528		29.6696				30.0062	29.7616	29.2443		29.9117	29.5514	29.0581	29.5552	29.8007	27.8499	29.5737	29.7788	29.9197		29.2794	29.6972
jgi|Aspni7|1101747	31.0359	31.2081	31.4713	31.6805	31.6456	31.6617	31.8088	31.6654	31.5352	31.5762	31.4751	31.3815	31.3351	31.264	31.369	31.4369	31.437	31.4633	31.2383	31.2979	31.4505	31.4335	31.4191	31.6492	31.5842	31.5114	31.5046	31.3578	31.3692	31.3762	31.4025	31.3493	31.4418	31.5509	31.3798	31.4798	31.2864	31.5332	31.5003	31.3802	31.3549	31.3255	31.3023	31.4024	31.344	31.6273	31.3971	31.5068	31.4089
jgi|Aspni7|1101763										29.3783							29.5013	29.5365			29.3214		29.1743	28.9495	29.0896				29.4995			29.1421	29.612								29.2425	29.3858		29.2414			29.2641
jgi|Aspni7|1101768	32.261	32.5718	32.6164	32.5364	32.5675	32.5019	32.6208	32.8181	32.5539	32.5497	32.6205	32.5399	32.3077	32.4387	32.573	32.4623	32.7011	32.4483	32.3141	32.2268	32.5406	32.5517	32.5216	32.6243	32.5855	32.4296	32.7688	32.3848	32.5365	32.3704	32.7613	32.6024	32.364	32.544	32.5696	32.4284	32.3649	32.3999	32.8081	32.3857	32.3242	32.2593	32.5805	32.5388	32.3376	32.7066	32.5215	32.5706	32.1991
jgi|Aspni7|1101772	35.172	35.5298	35.3524	35.2162	35.4234	35.3155	34.883	34.8716	34.7068	34.4361	34.5632	34.3588	34.511	34.6769	34.6087	34.3607	34.5776	34.6281	34.4625	34.2449	34.5565	34.4792	34.4043	34.4904	34.7073	34.7015	34.7685	34.6273	34.4933	34.3998	34.7361	34.818	34.8946	34.458	34.5668	34.481	34.7354	34.2794	34.6785	34.4249	34.4791	34.5014	34.2438	34.4487	34.4134	34.4413	34.6025	34.4452	34.4245
jgi|Aspni7|1101794	28.3242	29.1521	29.2431	29.2682	29.4381	29.1789	29.1829	29.4992	29.368	29.2358	29.3952	29.304	29.2849	29.4515	29.5675	29.126	29.2371	29.3198	29.5055	29.0195	29.4109	29.6157	29.0755	29.4727	29.3109	29.4553	29.4523	29.2855	29.1348	29.2451	29.0594	29.1627	29.1338	29.7471	29.2845	29.2992	29.4031	29.0646	29.3015	29.4086	29.2871	29.2417	29.6632	29.105	28.8858	29.3332	29.3417	29.5147	28.8231
jgi|Aspni7|1101852	30.181	30.1201	30.5578	30.9236	31.2831	31.6724	31.2365	31.0631	31.4095	31.928	31.9919	32.0569	32.5225	32.0293	32.2716	34.4778	33.819	34.7499	31.6437	31.7232	31.4194	31.1606	31.521	31.1448	31.8821	31.5566	31.2323	31.6987	31.6824	31.6915	30.7685	30.0125	30.5607	31.784	31.3419	31.4227	31.2379	31.469	31.376	31.9675	32.2526	32.2363	32.0008	31.833	32.1924	32.0915	31.7597	32.0871	31.5363
jgi|Aspni7|1101883	25.8554	27.2105	26.9379	26.43	29.1849	26.1779			25.8109	26.8715	25.733					25.7001	21.4854	26.2662												26.4636																		25.7974
jgi|Aspni7|1101931	28.7357	28.9183	29.1075	29.2072		29.1669	28.9019	29.4831	28.4133				28.3571	28.8652	28.7763	29.5155	29.1769	28.0574		28.4219	28.1802	28.5086		27.9939			28.5679	30.2532				29.828				28.8614	28.1586		28.6702				28.7607		29.3941	27.5443	27.8089
jgi|Aspni7|1102008								29.3055	29.4333		29.592				29.6997				29.775	29.3102					29.838			29.5625				30.202	30.0324		29.5523	29.6754	30.4307									29.6256			30.0048
jgi|Aspni7|1102292	30.4616	30.7939	30.9282	31.5463	31.4471	31.3997	31.2869	31.1156	31.2182	31.7548	31.6884	31.705	32.0401	31.9332	31.9458	32.0031	31.6807	31.8643	31.5105	31.5714	31.4089	31.6975	31.8269	31.5315	31.7473	31.3578	31.3267	31.6909	31.8073	31.653	31.1352	31.0273	31.2915	31.586	31.5758	31.5972	31.3459	31.597	31.5514	31.8798	31.9515	31.9815	31.6051	31.7454	31.783	31.6996	31.7158	31.7994	31.2018
jgi|Aspni7|1102309	30.5819	31.75	31.9001	31.2447	30.9033	31.5124	31.4341	30.9307	30.5018	31.0605	31.1761	30.8833	30.6559	31.0648	31.0682	31.0118	31.4087	31.1782	31.0148	30.9638	31.1787	30.9392	30.8942	31.0163	31.1092	30.8141	31.1658	30.7789	31.0145	30.9809	31.2985	31.3042	30.8857	30.6288	31.1741	30.9013	31.0012	31.2748	31.2184	30.9214	30.9389	31.1093	31.2299	31.0394	30.3542	31.3491	30.936	31.2044	30.9156
jgi|Aspni7|1102323	31.8685	31.9916	32.0757	32.2307	31.882	32.0917	32.5998	32.4585	32.2494	32.6331	32.7882	32.6546	33.0015	32.9566	32.9964	32.5157	32.7553	32.7643	32.445	32.4254	32.4349	32.6928	32.8851	32.6655	32.8251	32.6247	32.603	32.9636	32.952	32.7544	32.4298	32.657	32.5014	33.0356	32.9823	33.0085	32.7485	32.6615	32.6891	33.0679	32.9647	32.9921	32.7712	33.0344	33.0812	32.9542	32.8477	32.8891	32.4551
jgi|Aspni7|1102381	26.9129	27.4949	26.8605	29.0504	29.0623	28.4903	28.8983	28.9101	29.217	29.4526	29.5689	29.4069	29.6076	29.3856	29.4447	29.7157	29.5794	29.2859	29.6134	29.8714	29.4895	30.0554	29.9935	29.7965	29.5272	29.1622	29.2548	29.4209	29.8457	29.3526	29.6956	29.0499	29.2805	29.7948	29.6639	29.5886	29.1213	29.6512	29.4751	29.7715	29.8818	29.692	29.4372	29.7692	29.43	29.4341	29.3872	29.5957	29.177
jgi|Aspni7|1102389	31.0036	31.7785	31.4679	31.6043	31.7309	31.4256	31.6696	31.9236	31.6554	31.8305	31.9807	31.5957	32.1311	31.9308	32.1248	31.8447	32.3377	31.8342	32.0711	32.034	31.6932	32.0493	32.0539	31.9156	32.1305	31.7982	31.8077	31.7859	32.128	31.6444	31.9752	32.1779	31.7593	31.5224	31.9928	32.1469	32.1501	31.9894	32.0395	32.1687	32.4506	32.1299	32.1701	32.2582	32.5502	32.0866	32.1449	32.2035	31.662
jgi|Aspni7|1102437	34.4881	34.2991	34.3009	34.5274	34.3499	34.369	34.3812	34.6029	34.4528	34.4283	34.5477	34.3807	34.5511	34.4827	34.4912	34.447	34.4086	34.2728	34.5288	34.5157	34.3052	34.4512	34.4355	34.4559	34.4824	34.3075	34.1729	34.4979	34.5705	34.3025	34.5769	34.704	34.5964	34.7526	34.4415	34.6526	34.674	34.2681	34.3953	34.5611	34.7209	34.6248	34.4284	34.5832	34.5245	34.4711	34.4025	34.5147	34.3452
jgi|Aspni7|1102463			30.1823	30.7956		30.7017	30.9289	31.1273	30.5425	31.132	31.0425	31.163	30.8702	31.0347	31.074	31.1884	31.4792	31.2647	30.996	31.0377	31.0258	30.9143	30.979	31.1042	31.3057	31.1698	31.0598	30.6416		30.4208	30.9979	31.2902	31.2441		30.7895	31.0536	31.3277		31.0746				31.0001	30.7651	31.0252	31.225	31.0263	31.1279	30.9791
jgi|Aspni7|1102469	30.0836					30.1463	30.1108		29.9052				29.8401					29.8236								31.1338	28.9442											30.5623	31.0282								29.7
jgi|Aspni7|1102472	30.0796	31.1822	30.3215		31.056	30.9869	30.7203	30.7823		30.8544	30.6577	30.4857	29.6888	30.277	31.4961	30.5063	31.2561	31.0466			29.8427	30.6951	30.7009		30.49	30.6839	30.9867	30.6741	29.8216		30.4491		31.3703	30.5413	30.4125	31.0888		31.0204		30.4502	30.1537		27.5923	30.5691	30.1329				30.844
jgi|Aspni7|1102492										28.5866		29.3965				28.9294		29.414				28.6589	28.956												29.128	28.8604			29.4203
jgi|Aspni7|1102625	31.22	31.3346	31.3886	31.159		30.6852	31.0066	30.7417	31.0525	31.3259	31.0968	30.5471	30.3639	30.6252	30.7282	31.2189	31.5636	31.0987	31.1949	31.2444	31.4311	31.2338	31.6542	31.2783	31.537	30.9999	31.1359	30.8017	31.5473	31.4342	31.6432	30.9339	32.2514	31.7121	31.2157	31.6367	30.8049	31.2763	31.6264	31.3458	30.9273		30.8698	31.0686	31.199	31.4934	31.6029	31.2008	30.7903
jgi|Aspni7|1102867	30.3339	29.5683	29.0335	29.6806	29.02		28.5276				29.095	28.4733					29.8483		28.401		28.554	29.0989		29.2689		29.7776				28.4369		29.4609			28.7012		29.0754	29.0812	29.3024	29.0802	29.1934		29.2878		28.5711	28.7447			29.303
jgi|Aspni7|1102896	30.6625	30.5326	30.7745	30.3869	30.0041	30.3919	30.3154		30.2647	30.1815	30.5519	30.327	29.6985		30.1948	30.6048	30.5975	30.3161	30.4172	29.5148	30.0383	29.6851	30.5064	30.1703	30.3895	30.0684	30.276	30.241	30.2406	30.2113	30.7084	30.7886	30.3285	29.8924	30.2421	29.9714	29.9872	30.2341	30.0575	30.021	30.06	30.1471	30.1539	29.4193	30.2783	30.4234	30.4333	30.8025	30.0993
jgi|Aspni7|1102906	36.6851	36.4906	36.6211	36.4171	36.2491	36.2642	36.4095	36.3306	36.1125	36.2551	36.1263	36.0655	36.2182	36.2824	36.1105	36.0397	36.0708	36.1757	36.1861	36.0817	35.9949	35.963	36.1772	35.994	36.1698	35.8252	36.104	36.1501	36.1404	36.1827	36.076	36.3742	36.5035	36.2736	36.0785	36.2564	36.4338	35.9205	36.1371	36.2974	36.2062	36.0938	35.9459	36.0889	36.045	36.0701	36.1459	36.077	36.0765
jgi|Aspni7|1102987											29.2429	29.1674																		28.937					29.1754			29.3619									28.3252	28.9534
jgi|Aspni7|1103020	31.543		33.129		31.8245	32.8791		32.4528			33.4373	33.4059		33.0959			33.5151				33.1607	33.1607	33.6546			31.9694	31.7085		33.3971	32.7673		33.1505			33.0638	32.7959	33.3345			32.9809	33.3749	33.3241	31.9912	33.224	33.2511		33.4069
jgi|Aspni7|1103082		31.8088					32.0011	31.9257	32.1226	32.2232		32.046							32.1158	32.013	31.7713	32.0923	32.2547	32.093	32.2013	31.8728	31.8258			32.3431	32.1338	31.656	32.0131	31.6495	32.1461	31.6166	31.7827	31.8063	31.9402				31.6139	32.1889			32.1883	32.1157
jgi|Aspni7|1103120	33.0889		32.3225	31.6086		31.6421	32.0657	31.6656	31.4844	32.1899	31.6346	32.2161	31.687	32.7585	31.2488	32.0568	31.7131	31.666	31.958	31.599	31.9859	31.2229	32.0683	31.5725	32.0101	31.8001		31.49	31.6615	31.8216	31.5767	32.7142	32.3927	31.8423	31.5576	31.8201	32.2437	31.7749	32.263	31.4272	31.6469	32.0792				31.5141	32.1178	31.4702	32.5207
jgi|Aspni7|1103161	35.5995	35.6678	35.4087	35.3745	35.2857	35.4077	35.2682	35.3217	35.4497	35.3583	35.3519	35.3012	35.2561	35.2209	35.2794	35.291	35.3657	35.1979	35.2677	35.1805	35.2512	35.2569	35.2664	35.1959	35.3322	35.1663	35.324	35.2829	35.1868	35.321	35.3627	35.3715	35.327	35.402	35.2107	35.0625	35.2048	35.2458	35.3017	35.1845	35.2926	35.2315	35.1094	35.1541	34.9492	35.3232	35.2144	35.2461	35.147
jgi|Aspni7|1103165	29.918	31.8048	32.3104	28.3091			29.2492			29.4906	29.3309			29.8156			28.9345		30.2793	30.3181		30.0537	27.5295			29.5096								30.7387		29.5678	27.5837				28.9107		29.1468	27.6429	28.3009			29.3947	31.6902
jgi|Aspni7|1103194	31.9733	32.0727	32.1346	32.5279	32.3035	32.2235	32.5176	32.3966	32.1641	32.5785	32.7312	32.5532	32.865	32.8027	32.6609	32.6502	32.4556	32.7037	32.2512	32.0991	32.1926	32.5258	32.5924	32.3802	32.7332	32.5796	32.3246	32.7093	32.7783	32.732	31.8693	31.983	32.0184	32.5409	32.5524	32.785	32.4476	32.5884	32.3806	32.7596	32.7249	32.6974	32.7181	32.8978	32.8054	32.8518	32.5315	32.7082	32.4905
jgi|Aspni7|1103225	33.6468	34.0098	34.1196	34.1534	33.9958	34.1428	34.2569	34.0921	33.8672	33.8182	33.9065	33.9256	33.8962	33.6871	33.8219	33.9661	33.8658	34.0603	33.7875	33.7919	33.8021	33.7991	33.8893	33.9635	33.9992	33.7153	33.822	33.8603	33.7918	33.8524	33.8978	34.0829	33.8831	33.6477	33.6975	33.8528	34.0998	33.7831	33.8974	33.8157	33.7663	33.7196	33.546	33.7536	33.6514	33.7531	33.6447	33.8802	34.1138
jgi|Aspni7|1103255	26.8032		28.4658	28.6932			27.3836	27.8491			27.065	27.1163	26.1825		27.0937									25.678	27.4316						27.5993				26.2382			26.7937	26.9963						27.0639
jgi|Aspni7|1103259	28.8155	29.8472	29.4463	26.449	29.2954	28.4531			27.4006	27.6318						27.154		24.0805			27.7721	25.9568		27.9408							28.2675	28.1479	29.1513	28.806	25.3087	27.9382				28.0226	28.6084	27.8517	27.9231	27.1865			23.0053		27.4804
jgi|Aspni7|1103289	33.963	34.0072	34.0887	33.5371	33.6024	33.4583	33.5779	33.621	33.6648	33.7674	33.754	33.6652	33.471	33.2357	33.678	33.4733	33.6956	33.6041	33.6661	33.5757	33.7014	33.5856	33.6566	33.643	33.6781	33.6273	33.679	33.384	33.4724	33.6954	33.7683	33.4629	33.4416	33.827	33.6232	33.5898	33.299	33.7713	33.7405	33.5469	33.3734	33.3399	33.4245	33.2714	33.5211	33.7281	33.7779	33.5313	33.387
jgi|Aspni7|1103291																															32.1123	27.2302	30.9471				27.2207
jgi|Aspni7|1103304	31.971	32.7196	32.0432	32.4493	32.2275	31.9366	32.2031	32.3231	32.514	32.4108	32.7113	32.2057	32.086	32.4192	32.4474	32.3211	32.4928	32.1261	32.3419	32.5796	32.4657	32.5724	32.3898	32.3644	32.3822	32.0179	32.1709	32.3182	32.3017	32.117	32.3701	32.5479	32.4261	32.4248	32.5321	32.6078	32.7101	32.3115	32.4436	32.5966	32.223	32.1871	32.4382	32.4637	32.3888	32.6532	32.3461	32.79	32.1059
jgi|Aspni7|1103347	27.0149	27.3492	27.4965	27.3196	27.0609	26.9148		25.8021	26.0119			25.2011	27.5393	29.5241	27.0419			27.1234	31.4494		30.5955			27.4223		30.4643	32.4973			27.7908	28.2771	27.4609	28.295	25.659	27.0267	27.8996		26.9896	30.7391		28.0583	35.3174				28.6828		26.805
jgi|Aspni7|1103364	30.9638	30.692	29.7418	30.9992	29.9602	31.1975	30.7059	30.9384	30.584	31.1527	30.4194	30.8231	31.0331	30.4647	30.7487	30.3912	27.7502	30.3661	30.2339	28.4473	29.3655	28.7003	30.2894	30.582	30.8269	30.6216	29.6041	30.4167	27.667	30.5213	30.3892	31.3781	28.6229	29.655	30.5077	30.6253	30.4962	30.2693	30.4167	30.7416	28.7576	27.7553	30.1818	30.1519	30.3966	29.6768	29.8351	30.6608	29.5869
jgi|Aspni7|1103368	28.8896	28.8385	29.1372	29.0286	28.2472	28.6923	27.9417	28.0423	28.4906	28.4218	28.2087	27.7273	26.9477	26.7696	27.8148	28.0286	24.7712	26.4812	27.9781	28.317	24.7756	27.5608	26.5819	25.648	27.7801	26.0109	26.3381	28.437	24.3646	28.583	28.7212	28.8643	25.6465	25.2764	27.1021	26.3498	28.1589	27.4449	26.978	26.2278	27.6049	25.839	28.0829	27.2514	27.9287	22.4556	25.8827	28.5545	27.4677
jgi|Aspni7|1103405		29.9095	29.3396			28.723	29.0025	28.6665		28.8813	29.2497	28.9207	28.5299	28.97	29.1166		29.1713	28.8209	29.0503		29.3146	28.2023	28.9475	29.5449	28.8038		29.0835	29.5188	28.679		29.1364	29.6049			29.9027	29.4151	30.0209	29.2274	28.884	29.682	28.649	28.7542	29.4556	29.7849		29.6772	29.5448	29.3842
jgi|Aspni7|1103448	38.6316	38.6799	38.8327	39.3394	39.1202	39.2821	39.3674	39.3376	39.0682	39.359	39.3617	39.2107	39.2182	39.0016	39.2964	39.2837	39.4015	39.5001	39.2144	39.1917	39.1329	39.0528	39.3158	39.19	39.3787	39.1418	38.96	39.2131	39.1606	39.2615	39.1793	39.4721	39.3551	38.8729	38.9267	39.1565	39.2128	39.1099	39.1574	39.1366	39.1535	39.1257	38.9281	39.1089	39.1583	39.07	39.0094	39.3075	39.1995
jgi|Aspni7|1103528	30.3102	30.485	30.4675	30.8696	30.4746	30.8382	31.1933	31.7247	31.0938	31.0863	31.4733	31.2708	31.57	31.4731	31.3011	31.3434	31.272	31.4324	31.2965	31.3154	31.484	31.3683	31.3958	31.3151	31.4546	31.405	31.3101	31.4482	31.3396	31.3528	31.0722	31.783	31.3713	31.3405	31.3849	31.6499	31.344	31.3115	31.0738	31.4798	31.3523	30.9988	31.2902	31.1682	31.4246	31.4602	31.4346	31.3947	31.3775
jgi|Aspni7|1103616	33.262	33.3785	32.3413	33.1537	33.5005	32.6855	33.3176	33.2773	33.876	33.1631	33.791	33.6828	33.6466	33.6762	33.871	33.6102	33.9937	33.2476	33.8007	34.1983	33.6887	33.7934	33.8819	33.7984	33.924	33.3037	33.3326	33.2625	32.8583	33.5899	33.6772	34.4754	33.8165	33.7042	34.0537	33.8397	34.028	34.0365	33.7689	33.8267	33.8114	33.7705	33.243	33.7659	33.7578	33.9569	33.8602	34.1135	33.6179
jgi|Aspni7|1103632	30.8322	30.8202	28.7958	30.1938	29.9689	29.929	31.0506	29.5169	31.0843	29.8992	30.9668	31.0291	31.0489	31.0594	30.8929	29.5428	31.0179	30.4486	29.0035	30.4663	30.9573	30.6737	29.6304	32.0726	29.0593	29.5931	29.7193	29.9103	31.4931	30.9284	29.7175	28.5456	30.8889	30.8625	29.8197	28.8844	28.9829	29.2234	29.3585	30.2434	30.5713	30.5658	30.8719	30.0687	29.0267	31.5973	31.0205	30.7376
jgi|Aspni7|1103641		31.3984	33.1578	33.2844	32.6012	32.5653	32.7193	32.4457	31.7632	31.8804	32.4487		30.1283	31.1816	32.5776	29.9009		32.4485	32.287	32.055			32.3276	32.4694		31.6063	32.1724	31.3607	32.5227	32.197	32.1089	30.9617		32.3932	32.5545	32.9371	27.8653	32.9963		32.4583	32.4804	32.4835				32.5463	32.2122		32.8751
jgi|Aspni7|1103710				24.6309	24.7824	24.2961	24.2394		23.3675																			25.6215		25.297		25.482
jgi|Aspni7|1103724	26.4938	26.4749	27.5106	27.7238	26.4437	28.3028	27.5448	26.7669	25.9321	26.1428	25.4074	27.4495	28.123	27.5452	27.5396	26.7852	27.1224	26.6613	26.0841	24.3056	26.8936	25.556	27.6695	27.6785	26.3652	26.0964	27.8366	25.7607	26.6572	26.9615	25.5697	27.8506	26.9714	25.8801	26.5808	26.1295	26.1974	28.3344	27.2724	26.1623	27.5521	27.6076	26.4287	27.0425	26.3514	26.6524	27.5356	26.1149	26.9802
jgi|Aspni7|1103925	26.2589	23.2665	23.1475			21.9602				26.0216								25.647			25.1136		25.8943		26.7108		25.8631		25.6789		24.802	25.544			27.0819
jgi|Aspni7|1103961				30.2379	30.141			29.8956	29.8155
jgi|Aspni7|1103981	31.4617	31.3851	31.5183	31.4108	31.3286	31.6877	31.7377	31.6635	31.5071	31.4988	31.4887	31.5964	31.4946	31.2298	31.4023	31.4139	31.4875	31.441	31.4145	31.2491	31.4145	31.4513	31.627	31.5116	31.5434	31.4807	31.4956	31.5624	31.3419	31.4884	31.4704	31.5764	31.5209	31.5038	31.2692	31.4513	31.4586	31.52	31.4856	31.3277	31.4725	31.4606	31.4267	31.3608	31.3186	31.5591	31.3819	31.5125	31.4997
jgi|Aspni7|1104005	30.3569	30.3012	30.2718	29.8931	29.3504	29.4225	29.5685	29.871	30.0907	30.0552	29.6955				29.5153					29.6124	29.2591	29.173						29.5939	29.4163		29.4473	29.7601			29.7333		29.5221	29.8284									29.953	29.8586	29.9012
jgi|Aspni7|1104035	24.1878	30.2065	30.1007	30.0384	29.6143	29.7029	29.8774	29.1999	28.8687	29.5116	28.7832	29.3691	29.3235	29.7487	29.7771	29.2811	29.5107	29.424	29.302	29.0676	28.4773	29.0876	29.1895	30.4551	29.7727	30.0142	29.3484	29.7971	29.0822	28.8248	28.9072	29.4306	29.3904	31.0949	26.9864	29.5734	30.1821	28.9134	29.8071	29.3083	28.8399	29.4762	29.6128	28.6362	28.9529	29.2282	29.0868	30.7816	29.7932
jgi|Aspni7|1104044		28.9793	28.8789	30.2869	28.953	30.0161	29.476	29.7028	29.9683	28.8723	29.9238		28.957	30.1735	29.429	28.7606	30.0977	30.1925	28.6925	29.9125		30.1085	28.5453		29.8945	29.1264	28.2793	30.2269	30.4385	29.6572	29.8106	29.7408	29.855			30.1458	30.2145	30.1353	29.2392	29.4682	29.0057	29.2414		30.8876	30.2598		28.9689	30.0216	30.4062
jgi|Aspni7|1104107	30.0931	29.8845	30.1692	30.043	29.6528	29.8838	29.7732	29.3395	29.4783	29.1873	29.4165	29.671	29.4731	28.883	29.2399	29.488	29.4238	29.3476	29.287	29.1165	29.0758	29.5605	29.3516	29.4892	29.7098	29.1122	29.342	29.4602	29.1071	29.4964	29.5323	29.518	29.682	28.4414	29.3913	29.4005	29.0567	29.6016	29.4312	29.3959	29.5599	29.3755	29.4677	29.4657	29.0268	29.2251	29.2939	29.261	29.7528
jgi|Aspni7|1104114	29.8147	29.5315	29.652	29.4658	29.7574	29.1004	29.5767	29.5122	29.4685	29.417	29.4365	29.6069	29.3747	29.5196	29.1001	29.0279		29.6328	29.3977	29.0075		29.4311	29.2041	29.3789	29.5926		29.8551	29.4486	28.8144	29.2246	29.548	29.5755	29.6459	29.3367	29.441	29.5543	29.6524			29.2756	29.4807		29.053	28.8824	29.1515	29.5388	29.4135	29.0013
jgi|Aspni7|1104174	31.0821	30.9731		30.3743	30.5958			29.9531	30.0481			30.094	30.311	29.6962	30.1012	29.6096	29.782	29.9714	29.7988		30.1693			30.0639		29.9167	30.4828	29.7139	30.037		30.2342	30.2269		30.1844	29.9052	29.6134	29.5809		30.2983	30.0823		30.2458				29.8531		29.629	29.5987
jgi|Aspni7|1104192	30.7621	31.2835	31.4363	32.105	32.024	32.2896	32.1059	31.499	31.8705	32.0003	32.2872	32.1539	32.3225	31.7472	32.4647	31.9873	31.9547	32.173	32.1938	31.789	31.9187	31.8769	32.2121	31.8807	32.1373	31.9862	31.5323	32.2033	32.0313	32.1349	32.0314	31.7689	31.7504	32.085	32.0676	32.1527	31.6258	32.2041	32.1839	32.5225	31.9391	32.1929	31.647	31.9732	31.784	32.0527	32.0231	31.9497	32.1286
jgi|Aspni7|1104220	29.7918	30.1773	29.9628	30.4664	29.8631	30.2941	30.5532	30.5808	30.4747	30.4165	30.7042	30.3614	30.5105	30.2027	30.0761	30.1568	30.5572	30.4206	30.1909	29.946	30.3487	30.1286	29.9811	30.2683	30.4784	30.4268	30.314	30.6865	29.918	30.4027	30.4008	30.5032	30.8661	30.4962	30.0713	29.9662	30.8129	30.166	30.6006	30.3322	30.3542	30.0534	30.7199	30.1612	30.2816	30.2946	30.369	30.489	29.9392
jgi|Aspni7|1104228	23.3009	24.5172	24.3281		21.4386	20.962	22.8704	23.4505				22.9536						22.2667	23.441	19.5221					23.6821		19.2116	21.8187	23.3654	23.0044			23.9606	23.8728		22.5208			22.2592	21.4699		23.8713					23.007	20.0705	24.967
jgi|Aspni7|1104232	30.1551	30.3186	30.3705	30.3865	30.1395	29.9117	30.0792	29.7905	30.5045	29.7103	29.9164	30.0153	30.5612	30.3668	29.2828	30.1507	29.8696	30.1999	30.0368	30.1124	30.1529	30.181	30.0058	29.9664	30.2191	29.9926	30.1965	30.187	30.1894	30.213	30.5628	30.4461	30.8784	30.9254	29.7084	29.6427	30.2588	29.9694	29.8895	30.2115	29.8883	29.8153	30.1776	29.8994	30.3548	30.0584	29.5749	30.0243	30.04
jgi|Aspni7|1104263	30.6954	31.445	31.0282	30.9738	31.3738	30.9553	30.5669		30.7756	30.6034	31.0049		30.3714	30.2905	30.3899	30.4138	30.9567	30.6197	30.38		30.589	30.8788	31.006	30.4693	30.6902	30.7387	31.1192		30.6268	30.9791	30.5998	31.2006	30.9626	30.9816	30.5806	30.5792	30.8389	30.9287	31.2534	30.477	30.6677	30.9785	29.7888	30.3035		30.4239	30.8114	30.7465	30.9128
jgi|Aspni7|1104310	30.4035	30.9218	30.5193	30.5539	30.5946	30.28	31.1575	30.7019	30.358	30.5603	30.5476	30.4649	29.9291	30.3117	30.6865	30.3388	30.689	30.2823	30.5924	30.5917	30.7993	30.3727	30.4634	30.8985	30.6161	30.4271	30.7799	30.4253	30.4729	30.509	31.0769	31.3333	30.9948	30.6077	30.4813	30.7775	31.3125	30.278	30.3484	30.8571	30.4231	30.4629	30.498	30.5613	30.6252	30.5008	30.4942	30.5462	30.5954
jgi|Aspni7|1104323	31.4797	31.1441	31.4055	30.89	30.6282	31.0584	30.7117	30.7482	30.8723	30.3867	30.3905	30.5036	30.5504	30.4839	30.2842	30.1059	30.7125	30.5756	30.5673	30.4437	30.579	30.3709	30.2216	30.1548	30.6592	30.6863	30.5978	30.6717	30.2912	30.6083	30.5662	31.0406	30.3783	29.8864	30.364	30.4696	30.9668	30.8947	30.503	30.6615	30.5421	30.4955	30.3415	29.8523	30.3026	30.2624	30.8218	30.114	31.0131
jgi|Aspni7|1104411	33.4226	33.4915	33.4205		33.5376	33.8416		33.676		34.0752	34.0083	34.0756	33.8364	33.4804	33.6603	33.9883	33.9224	33.923	33.8917	33.6435	33.9047	33.6212	33.8237	33.7699	33.8666		33.7867	33.7981	33.8588	33.8667		33.5721	33.8766		33.5935		33.8186	33.7996	33.7555	33.7208	33.8646		33.4797		33.7399	33.6954	33.7518	33.7166	33.7496
jgi|Aspni7|1104422	31.3065	31.9199	31.5654	31.2066	31.1418	30.9808	31.0399	31.2354	31.5375	32.1135	32.0967	31.8515	32.0754	31.7021	31.8734	32.5248	32.3745	32.4607	31.1309	31.4461	31.2973	31.7689	31.9828	31.5166	31.8679	32.0261	31.8785	31.8418	32.0407	31.8946	30.6414	30.3083	30.3684	31.8449	31.7286	31.7017	31.3442	31.5367	32.0805	30.6937	31.6385	31.7585	31.6351	31.6239	31.6258	31.6844	32.1447	31.832	30.9889
jgi|Aspni7|1104448	28.7055	28.5529	28.9971	28.8149	28.9023	28.7498	28.8216	28.6368	28.6426	28.4401	29.0791	28.919	28.8591	28.8385	28.8813	28.8466	28.9641	28.9592	28.7479	28.3251	28.894	28.9457	28.8008	28.5159	28.8601	28.731	29.0634	28.9887	28.5545	28.7479	29.221	28.843	28.8947	28.3094	28.8829	28.6507	28.5466	28.8637	29.2974	28.5215	28.8007	28.3714	28.075	28.4354	28.5391	29.1318	29.0008	28.9266	28.5005
jgi|Aspni7|1104467	30.1087	30.5315	30.3222	30.4473	30.4118	30.0992	30.0929	30.4444	30.4037	30.4389	30.014	29.9227	29.7707	30.0856	29.8679	29.243	29.6056	29.6693	30.0624	30.0571	30.1675	29.8652	29.9985	29.6852	29.803	30.2188	30.4132	30.2026	30.0028	30.1519	30.4939	30.8499	30.764	30.0563	29.7936	30.1365	30.226	30.2092	30.34	30.2003	30.0901	30.1724	29.9256	29.798	29.7927	30.2274	29.9802	29.7597	29.9657
jgi|Aspni7|1104499	30.3595	30.9256	30.9762	30.7646	30.5743	30.8159	30.9453	30.5477	30.8115	30.8959	30.7849	30.7936	30.589	30.2242	30.7945	30.3853	30.7175	30.5657	30.6543	30.6773	31.0672	30.5708	30.6469	30.7033	30.8622	30.6543	30.7813	30.5168	30.4267	30.7174	31	30.9672	30.7481	30.8826	30.8678	31.0468	30.8004	30.9324	31.0153	30.7257	30.6196	30.7386	30.1166	30.4875	30.5877	30.3698	30.7414	30.8349	30.8067
jgi|Aspni7|1104512	31.8584	31.5203	30.9943	30.9098	30.8787	30.8721	31.1469	31.3214	31.7382	31.5268	31.5344	31.376	31.0358	30.9221	31.3571	30.649	31.1426	30.2585	31.2975	31.3475	31.6003	30.7813	30.4359	31.0597	31.4659	31.4526	31.4602	31.5802	31.3358	31.4951	31.3401	33.9397	31.5061	31.8044	31.5509	31.3142	31.0787	31.106	31.2309	31.0823	31.3874	31.2418	31.011	31.196	30.5666	31.4099	31.4409	30.9502	31.2596
jgi|Aspni7|1104526	28.1919	26.8332	27.6712		27.3157	27.5205	28.0845	27.9524	27.9201	27.655	27.8766	28.2119	27.265	27.9658		26.7078	28.0196	27.6147	27.6036	27.1698	27.9987		27.7664	28.0761	27.7025	27.8106	27.8457			27.0362	27.4461	28.4146	28.0162	28.0878	28.1163	28.3431	28.5763	27.9638	28.0607	26.6086	25.7686	27.8272			27.8344	27.3988	27.9749	27.8083	27.9736
jgi|Aspni7|1104597	33.3741	33.6066	33.5407	33.8202	33.9285	33.7204	33.3692	33.5195	33.4109	33.484	33.5497	33.4308	33.587	33.6019	33.6274	33.6592	33.6783	33.6524	33.4427	33.5034	33.5792	33.5653	33.6663	33.6244	33.5477	33.3264	33.4508	33.7498	33.4541	33.6609	33.4922	33.3842	33.6011	33.7295	33.5038	33.6152	33.4563	33.6041	33.5483	33.6972	33.6405	33.5723	33.4758	33.4633	33.4856	33.7205	33.4756	33.5701	33.2408
jgi|Aspni7|1104604	29.233	30.0662	29.9274	30.8233	28.5214	30.1248	29.8514	29.5094	28.4077	29.7966	30.3126	30.342	30.7704	30.1051	30.587	30.0297	30.6769	29.7993	29.4734	30.6464	29.5508	30.7925	29.5973	30.405	30.2517	28.1939	29.2425	30.9675		30.8876	30.2531	29.6368	30.7204	31.9127	29.7096			29.386	29.8365	30.1088	31.1818	29.8214	29.523	29.9603		30.4383	30.0904	29.8587	30.3728
jgi|Aspni7|1104685				29.3269	27.9798	28.9044	29.2837	28.1823			29.0783	29.2608	29.6934	29.4336		29.5077	28.3581	29.6392			27.5548	29.1872	29.4311	30.0862	29.1457	28.7922	28.5436	29.4357	28.6443			29.0113	27.3809		29.3568	28.8269	28.5837		29.0415	29.2633		29.4053	28.1083		29.5311	28.3179		29.0247
jgi|Aspni7|1104688	29.0846	28.942	28.8401	28.6441	27.8753	28.1541	27.2259	27.5902	27.3043	27.7148	28.0256	27.6301	26.7682	26.2515	26.8007	26.9823		25.8588	27.708	26.2947		26.9183	26.4406	26.4415	27.43		27.3077		26.0148	27.6185	27.7448	27.6352			26.9747	25.9168	26.5157	27.481	26.9117	26.7715	27.0551	26.1483	27.3251	26.8453	26.8377		25.358	26.9783
jgi|Aspni7|1104719	27.2526	27.804		29.5895	28.9822					29.7442	29.3175	29.5908				29.9472	29.4621			30.1979	27.8097	30.9936	29.6631		29.3087				29.4551					27.811					27.1994	27.2316				29.1285		29.5216	29.166	30.0714	29.6713
jgi|Aspni7|1104850	31.6591	31.317	31.0974	31.298	30.6416	30.8831	31.1334	30.7407	30.6385	31.3157	31.4035	31.1375	31.3163	30.8273	31.093	31.1493	31.0352	31.1174	31.5711	31.3122	31.0305	31.1563	31.246	31.2061	31.3657	31.0459	30.7547	30.7194	31.0665	31.4789	31.6212	31.3555	30.5421	31.0108	31.6333	31.3984	31.5055	31.1821	31.3394	31.3007	31.332	31.261	30.8227	31.2996	31.5112	31.0258	31.359	31.309	31.4188
jgi|Aspni7|1104857	30.7557	31.455	31.3188	31.4106	30.9344	31.312	31.1364	31.3494	31.059	31.0454	30.9356	31.1552	31.1796	30.8738	31.1099	30.8305	30.7186	31.0214	30.9864	30.7072	30.9107	31.0829	30.9513	31.0926	31.0925	30.7263	30.7274	31.0248	31.0473	31.2103	30.8014	31.4892	31.2981	30.9841	30.3951	30.9099	30.7232	30.7833	30.9912	31.0795	30.9158	31.1872	30.9494	30.8746	31.0356	30.8322	30.6917	31.0317	31.0459
jgi|Aspni7|1104864	36.7621	36.8731	36.8231	36.9168	36.5016	36.7845	36.6148	36.554	36.5616	36.4244	36.3907	36.399	36.304	36.4034	36.4586	36.1174	36.2821	36.2543	36.2828	36.2284	36.333	36.3716	36.3736	36.3629	36.4862	36.3406	36.5095	36.5124	36.4374	36.5384	36.6265	36.6769	36.6579	36.5628	36.4849	36.4588	36.3801	36.403	36.534	36.4592	36.4333	36.373	36.3921	36.4237	36.3426	36.3615	36.4012	36.3612	36.271
jgi|Aspni7|1104917	33.0414	33.1273	33.1237	33.3497	33.2942	33.5146	33.7406	33.5202	33.4967	33.4992	33.5612	33.5215	33.4905	33.3218	33.5265	33.5181	33.4335	33.5572	33.5555	33.394	33.376	33.5861	33.592	33.5629	33.8103	33.3882	33.499	33.6956	33.3243	33.5144	33.4808	33.7435	33.6434	33.4123	33.4503	33.3975	33.6617	33.4835	33.6282	33.4709	33.4553	33.3759	33.165	33.1897	33.2767	33.3638	33.4057	33.5258	33.6935
jgi|Aspni7|1104935	29.5383	30.127	30.0915	30.1732	30.0558	30.0268	29.7907	30.0049	29.8539	29.0932	29.7697	29.4739	29.6605	29.7398	29.7159	29.6258	29.6487	29.6349	29.8197	29.6874	29.8467	29.7151	29.5715	30.1564	29.8354	29.6027	29.6862	29.287	29.5443	29.5535	29.224	29.6574	29.5948	29.5477	29.4159	29.3774	29.6366	29.3732	29.4589	29.9074	29.9185	29.9739	29.8529	30.1192	29.5596	29.9232	29.5815	29.9157	29.618
jgi|Aspni7|1104938	26.1589	27.0612	27.5771	27.9714	27.79	28.4	28.4802	27.4753	27.5385	27.4156	28.6633	27.7461	28.1966	27.4123	28.043	27.7179	27.6672	27.8458	27.469	26.9364	27.4945	28.7249	28.0743	27.3396	26.7012	27.3041	27.6966	27.1562	27.469	27.4801	27.4058	27.9416	27.0896	28.5051	28.4222	27.8861	27.4183	27.6407	27.8662	25.9976	27.5346	27.8501	24.2834	26.3693	27.7292	28.3227	26.5508	28.1179	27.0655
jgi|Aspni7|1104944	30.2533	31.8715	31.4498	31.5936	31.5455	31.2512	31.0872	32.0399	31.4581	31.3347	31.5056	31.385	31.5107	31.3388	31.6507	32.9222	32.5146	33.0863	31.3011	31.0818	31.1686	31.4486	31.4992	31.561	31.4867	31.2639	31.4847	31.0436	31.0237	31.1655	30.6195	30.6635	30.4447	31.2126	31.2671	31.2264	31.2147	30.9343	30.9817	31.1181	31.4231	31.2731	31.6718	31.5446	31.3588	31.5955	31.5785	31.5457	30.3603
jgi|Aspni7|1104960	31.0617	31.0589	31.2666	30.7422	30.4506	30.9249	30.7098	30.2908	30.7167	31.1634	30.6048	30.1613	30.1599	30.0843	30.4604	30.2184	30.2732	30.1227	30.5519	29.9063	30.5363	30.3247	30.2354	30.2624	30.2091	30.5221	30.1366	30.4509	30.7527	30.7053	30.7371	30.8571	30.3238	30.4335	30.5262	30.3985	29.9091	30.6612	30.682	30.3662	30.2632	30.1807	30.1122	30.234	30.5723	30.3691	30.3203	30.3378	30.4123
jgi|Aspni7|1104971	32.0192	32.0787	31.8865	32.0004	31.9929	32.0478	31.9027	31.6669	31.7746	31.634	31.6592	31.669	31.4934	31.6425	31.5474	31.6314	31.9461	31.6698	31.6953	31.5735	31.4724	31.691	31.6438	31.752	31.6302	31.7679	31.7112	31.6854	31.7486	31.6411	31.8674	31.7374	31.9949	31.6575	31.02	31.5931	31.5315	31.4638	31.7475	31.7175	31.7343	31.7197	31.2571	31.3398	31.3729	31.5373	31.7449	31.6116	31.8625
jgi|Aspni7|1105013	29.9846	28.2254	29.4805	30.052	30.0838	29.5916	29.9678	29.7339	29.8953	31.0724	30.5835	30.8596	31.1478	30.6889	31.2635	30.8322	30.6534	30.8051	30.3648	30.0437	30.0085	30.3285	30.7582	30.3895	30.7704	30.3985	30.3522	31.0107	31.002	30.9035	29.6367	28.9934	28.8925	30.6954	30.789	30.8795	30.108	30.57	30.2744	30.7731	30.8218	30.8234	30.6255	30.7075	30.8762	30.9918	30.9652	30.6069	29.4098
jgi|Aspni7|1105031		26.7321		27.162	28.1619	28.0967		28.4726	27.4396		27.4027				27.5597		27.7501			27.2001				27.6577		27.5169	27.5701											25		26.0108					26.6622				27.5289
jgi|Aspni7|1105077	34.4635	34.7039	34.3708	34.1455	34.6653	34.5248	34.9322	34.6651	34.4236	34.7119	34.3086	34.453	34.6467	34.2906	34.8433	34.708	34.5899	34.5904	35.1464	34.3282	34.4308	34.5543	34.5004	34.5114	34.3204	34.6783	34.4673	34.7505	34.6806	35.109	34.7125	35.087	34.8241	34.3985	34.3133	33.9944	34.3791	34.4364	34.5621	34.8026	34.3608	34.659	35.0063	33.3696	34.8475	34.3864	34.7634	34.493	34.262
jgi|Aspni7|1105099		27.9381	28.6741	28.0797		27.5531				27.5482			26.8173	20.9071	26.7443					27.5103					27.3179						27.3714	28.0701				26.9576			26.643	26.3034								27.6255	26.0838
jgi|Aspni7|1105124		28.6199	29.9242	29.8925	30.2664	29.7449	29.4936	29.9319	29.3199	29.6647	29.9372	30.1025	29.7595	29.288	29.4885	29.784	29.3766	30.1484	29.4203	29.4456	29.1015	29.6691	29.5962	29.955	29.6959	29.2644	29.5032	29.6991	29.5559	29.5127	29.2076	29.2736	29.8811	29.927	30.0711	29.5669	30.1248	28.6946	29.8443	29.5168	29.0008	29.6281	28.6936	28.8429	29.8855	29.6877	29.9056	29.5479	29.5986
jgi|Aspni7|1105135	29.074	28.6454	28.1181	28.5713	27.6703	28.6732	27.8117	27.6722	27.9864		27.5742	26.2498	27.5478	26.8363	27.6241	24.3794	27.1946	27.8421		26.4083			26.5174	27.7358		27.877	27.5513	26.9291				28.1782	28.5734			27.8805		28.0925	26.9043				26.8936		27.3439	26.4829	27.0618		28.0997
jgi|Aspni7|1105257	32.5564	32.6714	32.8472	32.7466	32.8844	32.809	32.9182	32.9594	32.8858	32.9058	32.794	32.8843	32.8888	33.0408	32.7527	32.7983	32.7518	32.8894	32.8041	32.8101	32.9716	32.7666	32.8748	32.8051	32.8971	32.8911	32.9837	32.8526	32.8028	32.7879	32.3685	32.6349	32.6563	32.9013	32.5205	32.7992	32.6583	32.896	32.8594	32.6199	32.7139	32.8343	32.7333	32.5198	32.5235	32.8939	32.7149	32.9035	32.8179
jgi|Aspni7|1105259	32.5435	32.6972	32.8482	33.1353	33.088	33.2351	33.364	33.1578	33.036	33.2043	33.0211	33.3272	33.0852	33.0061	33.2384	33.3499	33.4843	33.5738	33.2567	33.0804	33.2089	33.1209	33.2525	33.2337	33.3418	33.3255	33.1695	33.3655	33.125	33.2268	33.205	33.4024	33.7282	33.0386	32.9591	33.1387	33.1762	33.2309	33.2516	33.1294	33.1373	33.2144	32.671	32.7963	32.6692	33.2547	32.603	33.2388	33.0202
jgi|Aspni7|1105294	38.387	38.1568	38.4044	38.3939	38.2969	38.2203	38.266	38.1708	38.4693	38.6017	38.6289	38.5336	38.6129	38.3592	38.6878	38.8717	38.1543	38.2643	38.6257	38.9903	38.5844	38.6624	38.5086	38.4031	38.7236	38.1138	38.3016	38.316	38.7137	38.4975	38.2428	37.7666	38.2399	37.6317	38.5499	38.282	38.6505	38.6211	38.4896	38.6535	38.5222	38.6643	38.6249	38.7667	38.547	38.6485	38.5368	38.9366	38.3859
jgi|Aspni7|1105321	35.6212	35.8105	35.413	35.8665	35.9121	35.942	35.9194	36.1319	35.9707	35.9673	35.9413	35.7656	35.5545	35.2453	35.8442	35.8368	36.1195	36.1348	35.827	35.5339	35.7317	35.8631	35.9347	35.6904	36.0759	35.7837	35.7168	35.6764	35.7233	35.8679	36.2304	35.8673	35.5775	35.2127	35.7237	35.6304	35.8184	35.8367	36.1083	35.511	35.6596	35.5018	35.5143	35.7063	35.516	36.0872	36.0706	36.022	35.6558
jgi|Aspni7|1105371																			28.0189	28.447															28.1745									27.433		28.5296	27.9306
jgi|Aspni7|1105383	28.7102			29.8806		30.0233	30.1048		30.1142	30.0385	30.1067	29.9797				30.2707	30.0398	30.4208		30.0498			29.8808	29.8286	30.3219					30.0566	29.6049	30.3895	30.0648	29.0616			30.3863		29.9932			30.2295		29.347		29.662			30.5077
jgi|Aspni7|1105490	26.4438		27.9732	26.3874	26.9538	27.0781	26.9352	26.7269	27.4103	27.1623	27.2257	26.479	27.4094	27.1943	26.6602	27.7116	25.4813	26.3214	27.05	26.3032	25.5129	27.1707	27.0067	27.5413	27.3991	25.8828	26.2509	27.2265	26.9511	26.7768	26.9149	26.4413	27.4804		27.1325	27.292	27.6651	27.061	27.4245	26.7585	25.5066	27.2561	25.642	25.2285	24.2106	27.0797	27.349	26.3735	27.6545
jgi|Aspni7|1105493	28.5248	29.0304	28.8229	28.9343	28.3884	28.6243	28.8023	28.5435	28.6507	28.7966	28.6981	28.6196	28.3349	28.8918	28.8096	28.4208	28.6881	28.7745	28.1524	28.114	28.5223	28.5124	28.5345	28.5981	28.6823	28.9857	28.7656	28.3003	28.4604	28.6147	28.4849	28.8135	28.7033	28.7139	28.7551	28.7038	28.6977	28.287	28.6867	28.7681	28.3873	28.3199	28.3631	27.926	28.1146	28.4973	28.6795	28.5744	28.6001
jgi|Aspni7|1105607	29.9522	30.65	31.2373	31.1685	29.9248	30.6494	30.9417	30.5712	30.5806	30.8009	30.9994	28.6107	30.7707	30.3041	31.0996	27.9489	30.3336	30.2727	29.1581	31.2412	30.5702	30.8637	31.037	31.1517	31.0338	30.7838	28.7129	30.8042	30.5037	30.6775	30.9349	31.2748	30.76	28.6246	30.6115	31.263	31.1346	31.1451	31.1535	29.0671	30.6084	31.0637	29.9313	30.6541	28.7393	29.964	30.6438	31.3112	30.9465
jgi|Aspni7|1105650	26.9571	28.2512	28.4252	25.436	28.1324		28.0628	27.6874	25.8742	27.333		27.045	28.5529	27.7748	27.3267	27.0027		27.4293	27.2261	26.7471		27.2599		27.3193	26.5279			26.5357	27.8757	27.2719	27.4664	26.2662		28.3711					27.5125	26.5763	24.8572	27.849		26.4077		26.6766	27.1797	26.1145	27.8978
jgi|Aspni7|1105657		32.0999	32.4014	31.8026	31.2094	31.716	31.2865	30.9897	32.5812	31.7713	32.0819	31.9165	31.6271		31.8556	32.3699	30.6331	31.9899	32.6282	32.4914	31.8774	32.0053	32.3668	31.9559	32.2846	31.2489	31.4184	32.0662	31.7101	32.9348	31.7968	31.9738	31.6983	32.3286	31.9491	30.1003	31.461	31.5004	31.7893	30.9485	31.681	31.3382	31.2207	31.7364	32.397	32.2073	31.739	32.4666	30.6008
jgi|Aspni7|1105733	34.1701	33.6693	34.7477	35.2234	35.3113	35.3397	35.3737	35.303	35.4111	35.1129	35.2266	35.2099	35.2193	35.1357	35.374	35.5021	34.8024	35.6198	34.9838	34.9449	34.9172	35.0371	35.1171	34.8853	35.4021	35.0305	35.0093	35.3469	34.9195	35.2985	34.1003	34.8604	34.6355	34.767	34.8892	34.6759	34.9251	34.969	34.9222	34.2255	34.8181	35.0822	33.4899	34.5115	34.8884	35.1142	34.6808	35.0882	35.4149
jgi|Aspni7|1105740	33.3008	33.3634	33.3863	34.1363	33.669	33.8947	33.9403	33.8574	33.6565	33.6709	33.6815	33.7541	33.6841	33.4519	33.6859	33.7501	33.9685	33.9783	33.743	33.5505	33.5507	33.5239	33.5251	33.6128	33.7024	33.6962	33.5609	33.6704	33.6562	33.5036	33.4216	34.1013	34.2966	33.3888	33.5139	33.7077	33.9554	33.7035	33.5329	33.4906	33.5167	33.48	33.5673	33.6002	33.6758	33.5504	33.5659	33.6703	33.6813
jgi|Aspni7|1105781	31.6115	31.4484	31.3762	32.0157	31.2875	31.531	31.5689	31.3936	31.6784	31.8979	31.9973	31.9326	32.0401	31.841	31.8595	32.0304	31.9338	31.993	31.8462	32.0525	31.9495	31.9214	32.0439	31.9205	31.8211	31.4467	31.8985	31.7578	31.8411	31.7999	31.6711	31.2559	31.5932	32.0955	31.7261	31.8832	31.1575	32.0855	31.9154	31.9405	32.0504	32.0961	31.8302	31.932	32.0253	32.0312	31.5741	31.7102	31.5968
jgi|Aspni7|1105787	32.2856	32.3396	32.4978	32.8607	32.37	32.9477	32.9572	32.8313	32.5985	32.7769	32.84	32.6963	32.8618	32.7676	32.8652	32.7408	32.7479	32.7872	32.8576	32.6504	32.6549	32.7361	32.8584	32.8328	32.8725	32.6755	32.6209	32.85	32.793	32.8282	32.7163	32.797	32.723	32.3014	32.8838	32.677	32.7142	32.7547	32.72	32.8893	32.9106	32.8324	32.6865	32.6835	32.8279	32.7691	32.7263	32.7843	32.6596
jgi|Aspni7|1105796	29.1109		28.8523								26.4671																						26.6945				27.1941	25.9414
jgi|Aspni7|1105895	32.116	32.2345	32.1047	34.2519	34.1259	34.4638	34.3445	34.3665	34.3343	34.9206	34.92	34.833	35.2971	35.0397	35.2111	35.2167	34.8077	35.1218	34.9045	34.7517	34.7606	34.6919	34.7332	34.8375	34.9272	34.729	34.62	35.2341	35.1701	35.2166	34.1118	34.2245	34.1643	34.9535	34.8951	34.9058	34.4714	34.9274	34.6913	35.1574	35.2562	35.1633	35.0343	34.9623	35.1725	34.9384	34.9841	34.9559	34.4206
jgi|Aspni7|1105899	31.159	31.2559	31.3682	30.6825	29.8429	30.3566	29.8031	29.7865	28.8514	29.2073	29.5928	29.2718	29.0899	29.2824	29.8994	28.9418	27.7452	28.7087	28.8234	28.5656	27.6643	29.2004	28.9846	28.7781	29.6896	28.6808	28.8991	29.2909	28.7958	29.3537	29.7993	29.0408	29.3986	29.3203	30.0388	29.2693	28.4453	29.3724	30.9573	28.83	28.7974	28.9453	28.6203	28.593		28.2432	28.8858		28.4728
jgi|Aspni7|1106041																	28.0269				29.2201			29.0298			28.7838					28.2247	29.175	29.0551			28.276		28.2673							28.6898
jgi|Aspni7|1106050	31.9892	31.7843	32.0523	30.4375	31.5315	31.6858	31.7001	31.5254	31.6118	31.2395	31.4818	31.4635	31.399	31.6927	31.5563	31.2381	31.762	31.5966	31.3426	31.3607	31.7155	31.5495	31.6377	31.3731	31.3014	31.5527	31.6029	31.4189	31.6652	31.5393	31.6507	31.9953	31.8652	31.7556	31.0022	31.6589	31.5502	35.132	31.6862	31.6551	31.4756	31.7137	30.8463	30.878	31.4392	31.3529	30.7433	31.5208	31.5276
jgi|Aspni7|1106065							27.7535				27.7568	27.8087	27.9076		28.4889	27.6374	27.8335				27.2512		28.4829	27.9606		27.7989									29.0801			27.4623	27.7454	27.9907	27.6984	27.7872		28.4546	26.419	27.7914	26.9087		28.0265
jgi|Aspni7|1106068				24.8782			23.2964								20.5388																24.5156	26.1585					22.2812						25.2806		23.875
jgi|Aspni7|1106086				32.3864		32.2253					29.3745									32.7727						31.3862								29.7497		29.7835			29.7424									31.7306	31.2266
jgi|Aspni7|1106100						25.6983					26.6794													25.0562	26.7855			25.7335		27.2018		27.429		21.7752	25.0498			26.2786			26.5005
jgi|Aspni7|1106105	29.333	30.447	30.1036	30.5365	30.2241	30.1028	30.7625	29.6573	29.9932	29.315	29.8011		29.4031	30.4432			29.4005				29.4389		28.8246	30.064					29.8367	29.3968	29.7584	30.5031	29.9299	28.6779	29.8535	30.1797	30.0583	29.3576		30.0985	29.83	29.2006	32.1118	30.0087		30.8438	29.6969		31.4214
jgi|Aspni7|1106154	30.6011	31.3163	30.9457	31.8696	31.5395	31.4767				30.1345	30.5391		30.318	30.5147	31.221	30.8052	30.8487	31.252			30.2243	30.4042	30.7467	30.4224	30.5094	30.658	30.8278		30.4899	30.5019	30.5904		30.3333	29.8636	30.5738	29.8228	28.9452	30.7275	30.41	30.3962	30.0153	30.5779	29.6207	30.5113	30.1113	30.6944	30.2504	30.1415
jgi|Aspni7|1106244	33.5236	34.0647	34.06	34.4366	34.5175	34.4654	34.5368	34.628	34.5657	34.3874	34.6075	34.6287	34.5179	34.3314	34.6744	34.4292	34.4795	34.6372	34.3826	34.3612	34.3166	34.583	34.326	34.5014	34.5477	34.6764	34.5217	34.5101	34.4858	34.5858	34.6735	34.6352	34.7126	34.4619	34.6427	34.5801	34.8199	34.3303	34.6766	34.3365	34.4449	34.2186	34.3738	34.2537	34.1566	34.5393	34.5586	34.5106	34.315
jgi|Aspni7|1106288	33.135	32.8827	33.0645	33.4034	32.4836	32.9904	33.0913	33.0037	32.6902	32.5669	32.9388	32.9151	32.5781	32.8179	32.7602	32.5269	32.8042	32.181	32.4571	32.3676	32.8087	32.8611	32.6504	32.8376	32.8449	32.6296	32.7322	32.6073	32.8867	32.4929	32.7977	33.528	33.2107	32.7344	32.966	32.9473	33.1852	32.828	32.8398	32.872	32.6885	32.4838	32.5287	32.7996	32.5694	32.792	32.581	32.822	32.8453
jgi|Aspni7|1106331	31.3267	31.9151	32.0859	31.8358	31.9623	31.8059	31.5911	31.886	31.5128	31.6742	31.8306	31.5775	31.52	31.5656	31.7569	31.4657	31.7807	31.8904	31.5776	31.6786	31.75	31.7648	31.6198	31.747	31.7547	31.6463	31.7122	31.4337	31.7925	31.8004	31.6763	31.7063	31.6048	31.9041	31.7993	31.7074	31.3871	31.6284	31.8984	31.8855	31.8608	31.4816	31.7748	31.4658	31.4451	31.8446	31.6599	31.7361	31.2562
jgi|Aspni7|1106356		29.3119	31.657	30.8778	30.8087	30.6655	31.4628	31.2056	31.4131	30.8686	31.0024	31.3917	30.698	30.8344	31.0589	30.6986	30.9858	31.2074	30.8387	30.3712	30.8645	30.6667	31.0716	30.6854	31.2541	31.2697	31.2043	30.9869	30.8526	30.8342	31.1525	31.0558	31.3989		30.5928	31.0814	31.1548	30.8401	30.6377	30.7413	31.1516	30.9777	30.0382		30.7369	30.6695	30.8695	30.8878	31.1645
jgi|Aspni7|1106429	32.1421	31.7321	31.957	31.8429	31.7541	31.7907	31.8704	31.4543	32.4392	32.5065	32.3663	32.3147	32.761	32.2123	32.5357	32.4659	32.5224	32.4772	32.3271	31.9928	32.2193	32.3524	32.248	32.0486	32.2177	32.41	32.2808	32.4838	32.5751	32.4781	31.8947	31.5583	31.8228	32.5007	32.4014	32.5734	31.876	32.57	32.3451	32.4277	32.2212	32.4055	32.203	32.014	32.3447	32.5489	32.6391	32.2977	32.0065
jgi|Aspni7|1106453	32.1603	31.531	32.1763	31.6383	31.614	31.908	31.7712	32.0784	31.6327	31.1806	31.5465	31.5725	31.2098	31.5667	31.3864	31.1339	31.2147	31.5861	31.5572	31.0338	31.1971	31.5247	31.3425	31.4588	31.6483	31.6641	31.8297	31.2401	30.9182	31.2607	31.1515	32.0574	31.6519	30.6068	31.1994	31.3593	31.7933	31.308	31.5315	30.7918	30.9821	31.0073	31.419	31.2156	31.184	30.9497	31.1241	31.324	31.7578
jgi|Aspni7|1106462	27.3714	29.5484	29.3072	28.9089		28.9353	29.0273		28.4363	28.4725	29.9473		28.8992	28.3905	29.8913	28.6467	28.9743		28.667	29.4289	29.5261	29.7172	29.6481	29.5006	29.6055		29.2916	28.8411	29.0663	28.6934	29.3701	29.3056	28.7353	29.2775	30.0054	28.9269		28.5528	29.0832	29.5259	29.0226	29.357	28.3392	29.0948	28.8566	29.2687	29.4878	29.0289	28.4685
jgi|Aspni7|1106489	33.157	33.1056	33.0372	34.1483	33.9981	33.995	34.0806	34.0562	34.0663	34.08	34.0743	33.9619	34.1922	34.1082	34.3755	33.344	33.4852	33.5784	34.3798	34.2344	34.2654	34.0573	34.0322	34.1795	33.9876	33.8977	33.9528	34.1492	34.2599	34.2078	34.5161	34.3722	34.3104	33.8822	33.8433	33.7618	33.8682	34.1812	34.1504	34.5053	34.0673	34.3103	34.003	34.1107	34.0135	33.6635	33.5967	33.7167	34.1506
jgi|Aspni7|1106662	33.7685	33.212	33.4906	33.7074	33.2777	33.4612	33.5991	33.4909	33.591	33.6303	33.5072	33.425	33.5326	33.543	33.359	33.3222	33.4446	33.4256	33.5797	33.5314	33.505	33.5224	33.5344	33.4103	33.6213	33.5477	33.5324	33.639	33.5128	33.4151	33.6758	33.8254	33.6252	33.3813	33.4847	33.6809	33.8343	33.5897	33.6296	33.6146	33.642	33.5462	33.36	33.2674	33.3145	33.5379	33.5242	33.5039	33.3402
jgi|Aspni7|1106808	27.3589	28.6379	28.654	28.6619	28.1892	28.5422	27.7882	26.8652	28.5858	27.3348	27.3636	27.5943	28.4943	28.5231	28.6837	27.4485	28.1824		27.8435		28.4775	26.4698	28.5308	28.1719		27.3875	26.5895		28.0571	26.5944	28.0514	27.4088	27.8635	26.7107	27.9008	27.6768	26.8255	26.8404	28.2881	27.7827	27.0902	28.1824		25.5718	26.3045	27.9875		27.1075	26.2231
jgi|Aspni7|1106869	32.0617	32.2706	32.0969	32.5062	31.9491	32.3962	32.2396	32.1549	31.7773	32.2706	32.3801	32.104	32.3117	32.3197	31.9944	32.2738	32.4639	32.3559	32.2934	32.2704	32.2444	32.4091	32.2677	32.1417	32.2539	32.193	32.2862	32.1542	32.4411	32.0695	32.268	32.0867	32.3981	32.5874	32.1462	32.3634	32.309	31.9776	32.4526	32.4967	32.3555	32.4245	32.1541	32.2058	32.211	32.2844	32.39	32.257	31.9153
jgi|Aspni7|1106872	29.9267	31.5225	31.4586	31.4345	31.6181	30.674	31.2773	31.6556	31.3971	31.5499	31.8368	31.3797	31.9	31.9015	31.712	31.0628	31.1875	31.1283	31.8347	31.9652	31.8869	32.0871	31.5346	31.6497	31.363	31.2558	31.2325	31.4457	31.8393	31.6073	31.3602	31.3001	31.6664	31.8439	31.7664	31.7117	31.6385	31.4061	31.5613	31.9686	31.7407	31.8439	32.0535	32.209	31.6407	31.8156	31.6654	31.8695	31.4591
jgi|Aspni7|1106899				29.6727			29.3757	28.7256	29.1182	29.1252	29.7603	29.7623	29.4158	29.0586	29.7249	29.8836	29.637	29.5215	29.6358	30.0743	29.7877	29.7731	29.191	29.9119	29.524	28.8965		28.9461	29.1989	28.874		29.3306	29.5282	30.1356	29.8115	29.538	29.2462	28.6877	28.5675	29.8219	29.5578	29.9032		29.8108	29.5106	29.9801	28.8461	30.2083
jgi|Aspni7|1106984	32.2887	30.9636	32.7028	33.2481	33.0561	33.2007	32.9217	32.9542	33.067	33.2122	33.0898	33.0868	32.9606	32.8493	33.0952	32.9447	32.8344	32.8184	32.9543	33.0216	33.199	33.2891	32.0379	33.2571	33.138	32.6704	33.2305	33.0943	32.8261	33.1951	32.387	32.9254	33.1053	32.7955	32.6544	32.8991	32.8347	33.2317	32.9339	33.1869	33.0517	32.9777	32.8582	33.1261	32.8651	32.6251	33.0641	33.2808	33.0729
jgi|Aspni7|1107016	34.0252	34.0899	34.258	34.2349	34.1784	34.2131	34.2576	34.2044	34.2624	34.1978	34.181	34.1171	34.0768	33.9892	34.0721	34.0866	33.8517	34.2771	34.0163	34.0024	33.7486	34.0665	34.032	34.0818	34.3561	33.8244	34.2828	34.1902	33.9312	34.2185	33.9688	33.8521	33.3255	33.9251	34.1413	33.9638	33.7302	34.0996	34.093	33.982	33.7697	33.8948	33.6344	33.6794	33.8287	34.1662	33.8697	34.1055	33.9445
jgi|Aspni7|1107021	31.8758	31.6328	31.8303	31.9593	31.7805	32.0143	31.7585	31.6318	31.8264	31.8358	31.8272	31.6231	31.6352	31.0966	31.5126	31.4558	31.6987	31.8925	31.6082	31.4196	31.3907	31.7875	31.5887	31.7565	31.5878	31.3865	31.5897	31.6056	31.6806	31.2528	31.7818	31.6288	31.8086	31.4142	31.4305	31.5058	31.4398	31.6266	31.6706	31.5148	31.4836	31.5097	30.8006	31.2085	31.403	31.4367	31.7269	31.7674	31.7243
jgi|Aspni7|1107040	32.3358	32.577	32.6033	33.0103	32.2614	32.5439	32.827	32.4607	32.6	33.0301	33.1803	32.9966	33.1368	32.8086	33.3138	33.1066	32.9744	33.1318	33.3463	33.1795	33.0184	33.0732	33.1973	33.1221	33.0086	33.0851	32.8792	33.2384	33.0979	33.2769	32.9065	33.051	33.0082	33.1566	33.0924	32.7721	32.8647	32.9677	33.0263	33.0019	33.06	33.0081	31.7612	33.0652	32.849	32.9131	33.1993	32.9467	32.7501
jgi|Aspni7|1107073	33.3689	33.3842	33.1804	33.1863	32.9447	33.1387	33.5322	33.3838	33.3686	33.6257	33.4912	33.5098	33.5343	33.4411	33.3038	33.4304	33.7691	33.4323	33.554	33.4802	33.6214	33.5054	33.5575	33.5969	33.5467	33.5774	33.6035	33.5364	33.6558	33.3704	33.5342	33.556	33.7526	34.026	33.6518	33.7922	33.752	33.6009	33.5995	33.5968	33.5821	33.387	33.5098	33.4509	33.3473	33.6124	33.6355	33.517	33.378
jgi|Aspni7|1107092	30.6168	30.6122	30.3664	30.4421	30.3282	30.1604	30.0476	30.3115	30.1397	29.9235	29.8924	30.0305	30.0008	30.1324	29.9802	29.7446	30.08	29.6581	30.2824	30.0747	30.1861	29.9671	30.0023	30.0583	30.0021	29.9658	30.1258	29.8643	30.2543	29.8194	30.2144	30.5876	30.4707	30.1459	30.0801	30.2776	30.3937	30.0787	30.22	30.3537	30.2082	30.3724	30.0121	29.7407	30.2098	29.9677	29.8947	30.1579	30.115
jgi|Aspni7|1107195	29.9	30.3678	29.7282	30.1576		29.5874	29.1209	29.7179	29.8011	29.2014	29.7187	29.122	29.1426	29.7817	29.834	28.8834	29.139	29.3434	29.62	29.4591	29.5906	29.4748	29.4936	29.7189	29.2246	29.3939	29.9499	29.6796	29.5362	29.611	30.0048	29.737	29.5953	29.6338	29.6331	29.5497	29.627	29.6986	30.03	29.6314	29.4488	29.689	29.5466	29.1194	28.8868	29.3097	29.7892	29.5589
jgi|Aspni7|1107261	31.3023	30.4297	30.7809	30.2785	30.4161		30.4427	30.5816	31.0935	30.7417	31.1438	31.2924	31.2458	30.7643	30.7811	30.7305	31.0642	31.1036	31.2807	31.2213	31.2805	30.9902	30.4236	30.8697	30.9993	31.1001	30.2234	30.878	30.8605	30.7184	31.062	30.5311	30.5604	30.6798	31.2204	31.3743	30.9213	31.3769	31.1972	31.2068	30.9093	31.1946	31.0978	30.8492	30.3168	31.1037	31.0702	30.8804	31.1302
jgi|Aspni7|1107268	28.2444	27.9087	28.7327	28.2794	28.4389	28.5558	28.156	28.0786	27.9012	27.8062	27.9863	28.2951	28.2913	27.9634	27.9492	28.4129	27.9072	28.0609	27.6017	27.5606	28.1608	28.2901	27.7329	27.7782	27.9447	27.9911	28.3516	28.2569	27.8353	27.7255	27.6127	27.9651	28.2622	28.0089	27.9517	28.0892	27.7184	27.759	27.9863	28.0442	27.9852	27.993	28.3294	27.5269	27.6735	28.0069	27.7764	27.785	28.1399
jgi|Aspni7|1107328		30.5008	30.6025		30.094	30.158	29.5587		29.9271							29.3588		29.3384	29.2697		29.3891				29.479				29.4693	29.4685				29.8507				29.6155				29.3846		29.1602		29.0036	28.9289	28.9531
jgi|Aspni7|1107406	30.5448	30.7174	30.5803	30.8842	30.5347	30.5302	31.006	31.0358	30.9803	31.2157	31.2245	31.192	31.0043	30.8572	30.8703	31.2024	31.2211	31.2527	30.9843	31.142	31.1206	30.9722	31.1524	31.0249	31.2371	31.0498	31.1142	31.0139	31.4156	31.172	30.9604	31.2098	30.9552	31.4345	30.8921	30.8634	30.8322	30.8796	30.8478	30.8528	30.8101	30.6757	30.9573	30.8452	30.7479	31.2627	31.3828	31.1103	30.8798
jgi|Aspni7|1107420	31.2106	30.7912	31.0829	31.2083	30.8555	31.2756	30.8515	30.4642	30.5473	30.346	30.4469	30.3013	30.1555	30.0803	30.358	30.4031	30.3753	30.421	30.1045	30.027	29.57	30.224	30.2217	30.6768	30.7372	30.4948	30.6428	30.5671	29.6846	30.3464	30.4604	30.5324	29.7869	30.4964	30.4151	30.3003	30.4419	30.6907	30.9952	30.3987	30.2318	30.2048	29.9008	29.8779	30.0698	30.2425	30.111		30.4155
jgi|Aspni7|1107435	32.5297	32.5416	32.215	32.2677	32.1608	31.9098	32.2077	32.3047	32.1902	32.0939	32.3344	32.1406	32.2149	32.2757	32.1975	32.249	32.3402	32.2328	32.2792	32.1067	32.273	32.145	32.2187	32.1344	32.2592	32.3348	32.3485	32.3035	32.0063	32.1933	32.1871	32.0389	32.1886	32.453	32.2459	32.3833	32.1875	32.3297	32.2167	32.1526	32.1032	32.2299	32.2931	32.1338	32.0631	32.128	32.3785	32.3846	32.089
jgi|Aspni7|1107663	29.8236	29.572	30.0067	28.7997	29.4647	29.3051		29.3082	29.8625	29.7355	30.5852	29.5466	29.1748	30.841		29.9216		29.6274	30.2641	29.1197	28.5159	29.7825		29.3942	29.6602		29.7749	29.7252	29.5563	29.6348	29.4934	29.9635	28.1973	30.2846	30.3133		30.1365		28.9057	29.4689		29.1583	29.6695	30.0391	29.4271	29.2965	28.8889		29.5693
jgi|Aspni7|1107680	33.1468	33.1436	32.9535	32.5485	32.4709	32.3464	32.7008	32.8358	32.849	32.9332	32.8227	32.9148	32.6358	32.6669	32.6678	32.8316	32.7409	32.6575	32.7902	32.7978	32.8309	32.7785	32.8838	32.6712	32.8324	32.6777	32.8598	32.8435	32.8776	32.855	33.0034	32.7487	32.7487	32.9114	33.0434	32.7045	33.0103	33.0072	32.8335	32.9476	32.9228	32.192	32.7254	32.7811	32.6916	32.7613	32.8459	32.6554	32.522
jgi|Aspni7|1107720	32.674	32.996	33.3011	33.1359	33.4296	33.3584	32.8507	33.0549	32.9802	32.6951	32.7372	32.6947	32.609	32.5888	32.6601	32.724	32.8185	32.8839	32.6599	32.5119	32.7621	32.7056	32.6828	32.6012	32.648	33.1279	33.0769	32.7421	32.4925	32.8078	32.8713	32.7454	32.7308	33.0059	32.7713	32.5636	32.5544	32.8878	32.9195	32.3963	32.3265	32.491	32.5539	32.2833	32.7137	32.6687	32.7605	32.3542	32.8223
jgi|Aspni7|1107722	29.3489		29.5713	33.6607		33.818	32.2425		33.3785	29.9029	29.9337	32.9449			31.5661	29.7437	29.6695	29.9644	31.6723	33.6503	30.7445	29.2669	30.1533	29.4628	33.9985	31.1569	30.3444	29.0229	32.9711	29.2873	29.7244	33.4032	31.5209	31.0628	29.5296	29.2262	29.4674	33.4967	30.6689	31.0528	29.7543	29.9167		29.6578	33.5725	29.2324	32.9199	32.0877	31.4208
jgi|Aspni7|1107760			28.3573	27.8163							22.5924	28.2761		28.4696	28.4336	28.0492	27.8231	28.1112		24.0102		28.2894	26.3816	28.2319	25.6574			26.0775		27.6084	23.426	28.0188	27.9061	27.4009	27.4932	28.0936	28.4237		27.2284	28.0477	27.9504	27.4067	28.5014	28.0031	26.5333	28.419	28.0732	27.8939	27.2611
jgi|Aspni7|1107881	26.1998		26.9154	27.4094	26.9841	27.9086	28.2442	27.3687	26.8408	27.4836	27.7624	27.5203	27.6916	27.3596	26.7159	27.3362	27.5436	27.5524	27.5973	27.4964	27.6349	28.2789	28.136	28.0365	28.0826	27.2266	27.4721	27.6825	27.4861	27.2927	27.5119	28.122	27.9574		26.7779	27.7099	27.5859	27.7465	27.6606	27.4865	27.6054	27.3812	27.6001	27.8181	28.0308	27.5565	27.423	27.6962	28.0892
jgi|Aspni7|1107897			28.2831	30.4473			30.6934		28.4606	30.4245	29.4494	30.1875	30.6797		30.6213	30.2451		30.249		30.7722	31.1308		29.8587	29.694	30.5089				30.5919		30.6075		31.1169	30.0819	30.4451	30.3542	30.8082		26.7322	30.9686	28.35	30.7571	31.0923	31.4054	30.5057	30.8534	27.7614	30.6269	28.409
jgi|Aspni7|1107933	33.3375	34.023	33.2411	33.4104	33.3655	33.0361	33.2451	33.2778	33.5427	33.1996	33.4476	33.4069	33.241	33.3215	33.2671	33.3873	33.5442	33.2011	33.4608	33.6948	33.6145	33.7521	33.4143	33.546	33.4937	33.5253	33.3337	33.2435	33.656	33.0637	33.4844	33.5375	33.697	33.8644	33.4801	33.8776	33.7381	33.7577	33.6268	33.6934	33.5374	33.5377	33.549	33.6882	33.2076	33.9324	33.5856	33.6348	33.4812
jgi|Aspni7|1107963	28.0576	27.9143	28.0726	28.0483	27.5639	27.6782	28.0569	27.8346	27.6522	27.7507	27.5821	27.5836	27.6839	27.6278	27.6483	27.6098	27.7989	27.7935	27.7915	27.3431	27.7202	27.8743	27.8078	27.9483	27.5671	27.9037	27.9921	27.8547	27.623	27.6588	28.0007	27.8441	28.2987	28.3664	27.4531	27.8017	27.6948	27.598	27.8443	27.5194	27.5384	27.3759	27.7359	27.3708	27.5923	27.5865	27.8153	27.7357	27.7507
jgi|Aspni7|1108007	28.3806	29.3706	28.9521	28.4354
jgi|Aspni7|1108026				29.563			30.2926	32.0436	30.1198	30.5986	31.1103	30.1983	30.6361	30.4147	30.5362	30.3604	30.2189	30.5502	30.7811	31.012	30.6523	30.5084	30.3941	30.2604	31.0136	30.625	30.3921	30.1214	30.5967	30.2972	30.9218	31.0479	30.6033	30.9155	30.469	30.5371	30.6748	30.764	30.8005	30.9492	30.904	30.7198	30.2929	31.2008	30.8637	30.8391	30.8689	31.0159	30.5425
jgi|Aspni7|1108031	32.2876	32.3615	32.3773	31.813	32.0341	32.0059	31.7288	31.9719	32.021	31.6586	31.512	31.5975	31.4888	31.6508	31.8944	31.529	31.8178	31.4395	31.4989	31.7676	31.78	31.5691	31.593	31.7192	31.7333	31.2139	31.9633	31.7885	31.4554	31.7095	32.0296	31.9506	31.59	31.8653	31.6485	31.4869	31.7275	31.718	32.0068	31.4282	31.6944	31.7243	31.7742	31.5583	31.4627	31.694	31.615	31.6591	31.7543
jgi|Aspni7|1108083		28.5727		29.062						28.7099	29.194	28.8249	29.2855				27.9878		28.5112	28.9943		29.4713	29.2888	29.0725				27.9288	28.6869	28.3114	28.581				29.0544		28.0449	28.7461	28.8375	29.1465	29.2435	29.2671	28.0927	29.2395		28.2247		28.3718	28.9725
jgi|Aspni7|1108094	30.5642	31.4524	30.8151	31.1782	31.1797	30.4613	30.6289	30.5445	30.803	31.2193	31.5756	31.0446	31.5761	31.2216	31.3703	31.2658	31.2346	30.9218	31.2235	31.5879	31.2712	31.5261	31.4236	31.4543	31.189	30.5656	30.7324	31.1555	31.3809	30.9353	31.3271	30.6627	30.8916	30.3645	31.33	31.2721	31.4193	31.0408	30.8616	31.6694	31.6528	31.6002	31.4682	31.3625	31.0611	31.5355	31.0008	31.4095	30.7847
jgi|Aspni7|1108163	26.9141		27.048					27.9458		26.2268	26.7937	27.3113	26.977			25.6032						28.5659					27.3129		28.7051	28.5784	28.5006	25.1729			26.8637	28.2833	26.4436							26.3283		27.3917	28.2949
jgi|Aspni7|1108291	25.6475	27.0119	27.4238	26.029	26.1192	26.0613	26.6414	26.2198	26.5241	26.3125	26.2228	26.5156	26.4985	26.4517	26.391	26.6237	26.2074	26.0946	26.2153	26.7326	26.2988	26.3195	25.7593	26.4621	26.4254	25.8756	26.0627	26.278	25.2155	26.2804	26.6193	26.6689	26.4082	26.852	26.0805	26.0135	26.5197	26.0866	26.2681	26.1188	25.8211	25.9319	26.2101	25.8625	25.9049	25.8623	26.1121	26.3357	26.5721
jgi|Aspni7|1108334	30.668	30.2534	30.4462	30.8046	29.7433	30.5395	30.5786	30.0783	30.5088	30.6315	30.6057	30.5016	30.5246	30.5947	30.8139	30.4484	30.3977	30.3996	30.5813	30.144	30.2375	30.6389	30.4434	30.8404	30.7193	30.3793	30.4223	30.3309	30.132	30.4025	30.8684	30.5029	30.0271	29.7322	30.5045	30.7512	30.2969	30.5723	30.5325	30.8768	30.6863	30.2932	29.8567	30.3457	29.9721	30.2745	30.5632	30.6635	30.3939
jgi|Aspni7|1108356		27.7279			27.7073			25.959	27.428	28.3367	28.2323	28.197	27.4097	27.8415	26.7027	28.2028	27.0581		28.1577		26.3614		28.2271		28.6595	26.4231	27.8796		27.3995		27.872	28.1018		23.8465	26.9061			27.1467	27.7133	28.0816		27.2829	27.9627		27.8567	26.1244	27.8975	27.6877	26.6022
jgi|Aspni7|1108362	30.4806	30.8442	30.7719	30.8209	30.5572	29.8267		29.8307	30.2931						29.4383	29.424		29.2421		29.7224	29.7355	29.2731	29.1855		29.378	29.4009			29.0184			30.4413			24.2738					28.047	28.8962	29.1953	30.1381	28.7485		29.1725	29.1096	29.3816
jgi|Aspni7|1108450	33.4082	33.8839	33.5907	34.0549	33.7694	33.8501	34.1074	34.0656	34.0933	34.3431	34.3275	34.0621	34.2839	34.1785	34.1375	34.1455	34.1091	33.9629	34.2625	34.1828	34.3332	34.3552	34.2416	34.1607	34.2628	34.0222	33.8841	33.9412	34.358	34.0732	34.3432	34.3521	34.0336	34.1355	34.2135	34.4965	34.5152	34.067	34.0336	34.5065	34.3311	34.2435	34.1615	34.3114	34.2023	34.2864	34.174	34.5051	34.3119
jgi|Aspni7|1108468										29.9191	30.1995	30.0842	30.2317	29.6953	29.8732	30.515	30.5659	29.8661	29.5312	30.0013	29.7015	30.5839	30.6234	31.8693	29.9072	29.2347	29.305		30.0425	29.899				30.4937	29.9635			30.0928	29.4902	29.2784	30.1113		29.7628	29.937	29.8692	30.0089	29.8846	30.0275
jgi|Aspni7|1108519	26.4192		26.6565																																														26.1296
jgi|Aspni7|1108540	34.5896	33.9494	34.2696	34.2709	34.1138	34.4312	34.521	33.6293	34.3058	33.7986	34.1848	34.3016	34.1199	34.2177	32.4269	33.7043	34.4553	33.8758	34.0696	33.4468	33.7489	33.9262	33.974	34.4163	34.2939	34.4355	34.0047	33.9186	34.2502	33.9426	34.1907	34.2786	33.2007	33.7171	33.967	34.148	34.2376	34.2271	33.8879	34.1132	34.2497	34.1801	33.8102	33.8098	34.1285	34.3486	33.6042	33.9764	34.4002
jgi|Aspni7|1108649	32.7897	32.3348	32.6433	32.8597	32.696	32.9926	33.5646	33.2726	32.8446	33.0855	32.8856	33.0956	32.9936	33.0238	32.7003	32.7644	32.94	33.0111	33.1472	32.8892	33.0844	32.9736	33.0297	32.8552	33.2607	33.1544	33.2075	33.0786	32.7719	32.9084	33.0419	33.8613	33.73	32.7411	33.1716	33.3173	33.6281	33.0547	33.1017	33.0465	33.1901	33.0688	33.14	33.1904	33.3785	32.9626	32.8647	33.2529	33.407
jgi|Aspni7|1108703	30.918	31.5029	31.1192	31.013	31.4492	31.3356	31.2102	30.5527	31.1007	30.5343	30.9015	31.1309	30.8647	31.1013	31.0861	30.584	31.2017	31.0602	30.8767	30.8312		30.8171	30.7618		31.0647	31.1826	31.4738	30.923	30.4569	30.5847	31.0783	31.1904	31.2988	30.6172	31.0231	30.6317	31.2282	31.0429	31.0433	30.4946	31.0025		31.0563	30.674	30.7794	31.0455	31.1083	30.6398	30.6173
jgi|Aspni7|1108710	31.8778	32.0137	31.9728	32.3113	32.5396	32.217	32.2214	32.0716	31.928	31.7613	31.5201	31.9745	32.1659	31.9504	32.0796	32.0187	31.8877	32.2083	32.0071	31.6386	32.0242	31.7525	31.9018	31.9008	31.7127	32.3314	32.0463	32.071	31.9648	31.7398	31.7338	31.7546	32.2261	32.1298	31.7061	31.5909	31.6134	31.8258	31.9592	31.5962	31.8418	31.9799	31.746	31.0684	31.5491	31.913	31.9395	31.7118	31.9134
jgi|Aspni7|1108715		30.0759	30.6956	30.9586	30.8734	30.9758	31.1776	31.0629	30.456	30.5866	30.3799	30.521	30.4589	30.6187	29.9712	30.7963	30.8254	30.6754	30.3839	30.4002	30.6178	28.8555	29.4412	30.2029	30.5424	30.2897	30.3134	30.3356	30.3564	30.1023	30.054	31.1168	30.28	30.0208	30.4698	29.9283	30.6328	30.163	30.1796	30.1361	30.6979	29.9527	29.7067	30.346	30.305	30.4005	30.7167	30.7698	30.4998
jgi|Aspni7|1108731	30.7501	31.2881	31.2644	31.4997	31.4544	30.9876	30.9278	30.8651	31.3488	31.0797	31.3571	31.0824	31.0703	30.9716	30.9544	30.9047	31.3719	30.982	31.3939	31.6225	31.3114	31.4686	31.09	31.2775	31.3769	31.0603	31.0943	30.9992	31.3977	31.0785	31.3314	30.9234	31.3152	31.1853	31.5532	31.6095	31.2812	31.6624	31.501	31.4176	31.3556	31.2533	31.3226	31.4852	31.1994	31.5997	31.6699	31.5533	31.306
jgi|Aspni7|1108762	29.0745	29.7158	29.759	29.3615	30.0238	28.9903	30.1204	30.4584	30.1892	30.173	30.1971	30.4273	30.224	29.8514	30.1049	30.3206	30.1741	29.7526	30.0711	29.9576	29.9632	29.9953	30.4653	30.1225	30.3748	30.2839	29.4215	30.1938	29.7584	29.9671	29.8218	28.2407	30.092	29.6858	30.5077	29.9629	30.069	30.3916	29.8048	29.791	30.2144	29.7584	29.7545	30.3559	29.4133	28.3937	29.5442	30.2245	30.1801
jgi|Aspni7|1108861	32.2494	33.0683	32.691	31.5109	32.0672	31.2802	30.0083	30.697	30.6605		29.5654				35.4282		29.5182							28.4193							29.8323	29.3184			29.2797	28.8319	28.8921	29.7479	29.7211	28.6067						29.2961	29.6353
jgi|Aspni7|1108924	29.1101	29.1521	29.3962	27.2148	27.3325	27.5342	27.643	27.4148	28.0361	28.2042	27.5729	28.0864	26.048	29.2191	27.1597		27.5392	27.1675	27.2796	29.1961	27.6498	28.4056	28.3024	28.5051	28.3148	27.278	27.5941	27.9177	28.0477	28.6848	28.8584	28.4996	28.4716	28.2358	28.3765	28.8903	28.897	28.4773	28.3897	28.129	27.8028	27.9028	27.7953	28.417	27.9261	28.2786	28.7908	28.0789	28.319
jgi|Aspni7|1108952	29.4277	30.1069	30.0606	30.147	29.9033	29.9968	29.9269	29.8206	30.0147	29.9968	29.9656	29.8037	30.0297	29.5519	30.0535	29.7697	30.1473	30.0644	29.6512	29.5169	30.0235	29.9254	29.8638	29.6467	29.9315	29.7713	30.2089	29.698	29.6211	29.963	29.6137	29.6142	29.9206	29.7312	29.6158	29.7002	30.1121	29.8371	29.9892	29.5158	29.6068	29.7909	28.9179	29.5698	29.7487	29.703	29.4538	29.9618	29.572
jgi|Aspni7|1108986	29.8638	29.0606	30.1932	30.3089	30.1684	30.4687	30.809	30.8226	30.3591	30.6606	30.5386	30.2731	30.8805	30.8466	30.7386	30.3818	30.3721	30.3183	30.7775	30.4941	30.6493	30.611	30.6638	30.7639	30.7078	29.7725	30.4799	30.5033	30.7359	30.4673	30.3542	31.0358	31.0633	30.9937	30.8483	30.4853	31.2623	30.2507	30.4456	30.7577	30.7887	30.6361	30.9699	30.5217	30.823	30.7329	30.5364	30.5911	30.081
jgi|Aspni7|1109016										28.2693	28.8887	28.8145	28.6524		28.3403	28.4655		28.4351	28.5786					28.3631			28.3104			28.5189					28.1515		28.5036	28.9668		28.0984			28.0539		28.1533
jgi|Aspni7|1109086	27.1939	27.3675	27.3664	27.2185	26.6936	27.06	26.7278	26.6675	26.97	26.8668	26.5771	26.5625	26.6035	26.202	26.7743	26.5544	26.3506	26.5137	26.6249	26.4892	26.4595	26.579	26.3457	26.9051	26.5686	26.4962	26.632	26.482	26.617	26.8027	26.875	27.0738	26.3046	26.2548	26.4013	26.8626	26.6375	26.8739	26.7349	26.0999	26.5048	26.581	26.4651	25.9998	26.2088	26.2915	26.3281	26.5892	26.5793
jgi|Aspni7|1109102		29.9196		28.5669			29.7292							30.0215	28.0702	29.9556	29.5245		29.7227	29.934		29.9587	29.7735			30.284			29.6083	28.895	29.4013					29.9471		29.2187	29.3154	29.5392	29.9024	30.0646	30.4209		29.5258	29.7375	29.4043	29.9119	29.383
jgi|Aspni7|1109137		30.0583	30.1331					29.7868	30.483				29.793					28.9648		29.1734							30.6894					29.7707					30.1115	30.0421				27.7675
jgi|Aspni7|1109297	31.4426	31.2145	30.9939	30.0583	28.7318	29.619	29.17	29.2276	29.25	28.8597	28.9355	28.5419	27.961		26.9065	28.0431	28.3364	28.0217				28.3127	29.168	28.3834	28.5069	27.5242	29.6645			28.3274	29.7062	29.0873	28.2852		28.2345	28.3691		28.9559	28.8065					27.8132		28.0713	29.1864	28.6937	29.2152
jgi|Aspni7|1109399	27.97	27.7915	27.3516	27.8046	27.3413	28.1219	28.5735	28.3038	28.4871	29.3443	29.5594	28.9925	29.159	29.1573	29.2423	29.2368	28.8301	28.8926	29.5236	29.2417	29.1343	29.3922	29.2056	29.1463	29.2639	28.9681	28.8292	28.9357	28.9159	29.4069	28.6557	28.1555	28.1741	29.4758	29.3451	29.3718	28.2287	29.2872	29.149	28.6397	28.9509	28.7288	30.4325	29.5838	30.074	28.979	29.0417	29.1303	28.0108
jgi|Aspni7|1109502	31.4424	31.3595	30.8429	31.716	31.8888	31.0976	31.7279	30.6443	32.051	31.9734	32.7135	32.96	32.1538	32.3946	32.4074	32.6588	32.6978	32.4237	32.7425	32.5747	32.5455	32.7011	32.8568	33.01	32.3782	32.2187	32.1633	31.9057	32.7899	32.3303	32.5418	32.0067	32.3356	32.6493	32.6888	32.7698	32.4849	32.734	32.5657	33.258	32.8534	32.6969	32.5051	32.6719	32.6257	32.6348	32.683	32.4588	31.9492
jgi|Aspni7|1109588	26.269	29.1435	28.6161		28.2934		28.9853	29.3694	28.31	28.9797	29.0035	29.0711	28.9407	28.5477	28.684	28.7708	28.7622	28.4543	28.6823	29.1809	29.0129	28.8686	28.9675	29.0344	29.1347	29.0799	29.008	28.7297	28.5214		28.9044	28.8219	28.7484	28.6102	28.5748		28.8739	28.7648		28.8411	28.4661		28.592	28.9693		28.9386	28.7441	28.8136	28.7069
jgi|Aspni7|1109615	28.4675	26.7431	27.3134	26.6969			27.5938		25.5871			25.8329									28.2183			27.1211					27.9317			28.2389	28.8621				26.5146					27.404				27.9933			28.4264
jgi|Aspni7|1109743	31.1875	32.7171		32.699		32.8233				33.8346	32.5151	32.8897		32.4482			32.1966	32.5691				33.1824		32.7152	32.4967	32.0878		32.8179		33.1986		31.636		32.2574	32.5717					32.5781	33.2351								33.0854
jgi|Aspni7|1109825	33.8847	34.0537	33.7179	33.6665	33.6714	33.3312	33.5648	33.3646	33.6904	33.454	33.6708	33.6777	33.4699	33.4082	33.5221	33.8408	33.6019	33.5217	33.7731	34.1649	33.5841	33.8066	33.6591	33.5732	33.6862	33.457	33.2884	33.3754	33.7311	33.3888	33.6291	33.5319	33.6701	33.4276	33.5326	33.7897	33.9778	33.6963	33.6039	33.5887	33.6319	33.6033	33.6759	33.9183	33.6554	33.8242	33.672	33.9963	33.8947
jgi|Aspni7|1109838		30.8262		31.491	30.6914	31.1767	31.046	30.7756	30.4617	30.7916		30.5337	30.7427	30.4366	30.5621	30.4715	31.0939	31.0211		30.1545	30.8304		30.2102	30.3422		30.6461	30.5159	30.5734	30.7614	30.5978	30.8877	31.6158	31.5069	31.1019	30.5861	30.8553	31.167			30.6494	30.5081	30.8996	30.3332	30.9821	30.7633	30.6474	30.7308
jgi|Aspni7|1109844	30.8079	30.5631	30.8023	31.6	31.3211	31.4154	31.2349	31.3189	30.9962	30.8073	30.6446	30.9657	30.9439	31.029	30.5382	31.1458	31.1621	31.1168	30.3954	30.5332	30.7113	30.5719	30.6419	30.2951	30.7665	31.1657	31.0567	30.8021	30.7988	30.5778	30.6249	31.373	31.1189	30.2612	30.5597	30.7972	31.2027	31.0488	30.7944	30.7081	30.7828	30.5957	30.3767	30.3774	30.7215	30.7528	30.7169	30.7428	31.5286
jgi|Aspni7|1109853	30.7901	30.635	30.9241	30.7048	30.6221	30.5397	30.1137	30.2513	30.4549	30.427	29.8306	30.2389	30.4037	29.7159	29.5155	30.2628	29.7408	30.3347	30.7418	30.0038	30.6854	30.0255	29.6988	29.9791	30.036	30.2305	29.6538	30.4296	29.9764	30.1347	30.4577	30.2935	29.4002	29.9616	29.5128	29.0059	29.7267	30.5274	30.3376	29.8269	29.4338	29.7122	28.9296	29.6239	29.873	29.4413	29.8363	30.244	30.4353
jgi|Aspni7|1109881	33.4184	33.1026	33.076										32.7407		32.8315		32.5245		32.7817		32.134	32.613	32.4461	32.5884	32.2115	32.4384		32.9167	32.7356	32.4303	32.8328	32.7705		32.9235		32.5718			32.7317	32.4376	32.5217	32.8681					32.6888
jgi|Aspni7|1109902	29.0589	28.9295			29.5357		27.9361	30.4444	28.4944	27.9467		28.7054		27.0852	28.8483		27.7804	28.0165			28.3318			27.5657		27.6999	28.8099			28.2614			27.5436		28.1939					27.8479
jgi|Aspni7|1109905		29.9025	30.1415		30.3031		30.3737		29.0288	29.3316	29.094	29.9799	29.9332	29.9772	29.7981	30.3276	29.564		30.1438		29.8617	30.0534				30.3434			30.0518				30.5068	30.4962				28.519			30.0749	30.0411				29.4913
jgi|Aspni7|1109949				33.6422					33.7187	33.7029	33.5273												33.6286	33.308			33.4404	33.5301		33.6361	33.8016	33.6285												33.5261	33.6056			33.6126	33.8878
jgi|Aspni7|1110004	30.3776	31.6427	31.9712	29.8581	29.7788	30.6816	30.6133	29.8411	31.3052	31.3392	31.3213	31.2076	30.5994	30.4332	30.7522		31.2004	31.0476	31.2968	31.0345	30.9148	31.2032	31.1484	30.2785	31.3082	31.4673		30.8804	31.1091	30.9068	31.3236	31.2313	30.7797	31.3714	31.1547	30.8715	29.6546	31.1446	30.8928	31.0793	30.4642	30.5349	28.6804	31.3142	30.5319	30.8446	31.0126	30.8816	31.0589
jgi|Aspni7|1110105	27.1285	27.8413	27.9537		27.6916	26.5908		26.986	27.3952	26.5474	27.3077	27.3118	26.8084	28.082	26.8758	27.3001	26.6517	27.1911	27.179	26.6806	27.373		27.1153	26.8471	26.7673	27.1017	27.8761	27.1159	26.967	27.2482	27.023	26.3995		27.4829	26.6402	27.2684	27.4459	27.6016	27.1597	27.111	27.2936	27.0209		26.4567			27.2472	26.7155	26.9648
jgi|Aspni7|1110119	29.8057	30.5744	30.6527	30.7949	30.5131	30.7055	30.7298	30.9079	30.6809	31.1644	30.683	30.7264	30.7787	30.6241	30.8247	30.6945	31.0014	31.113	30.4354	30.7169	30.7315	30.7521	30.8564	30.9196	31.0018	30.5511	30.4758	30.6032	30.555	30.7862	30.8116	31.2428	30.6723	30.462	31.0744	31.0002	30.9936	30.6262	30.8507	30.7878	30.8091	30.6223	30.5015	30.4955	30.5945	30.8538	30.7205	30.7926	31.07
jgi|Aspni7|1110134			29.448	29.202		29.1928	29.1014	29.5664	28.7744	30.0724	29.6945	29.9025	29.9952	29.8656	29.9026	29.6613	30.091	29.9037	29.1602	29.9981	30.0461	29.7447	29.7172	29.7794	30.27	29.5878	29.7091	29.9842	29.9154	30.1606	29.4903	29.6497	29.3879	29.8498	30.2591	30.1177	28.9779	29.7557	29.9	29.7922	29.7606	29.8913	28.6312	30.002	29.2929	30.0146		30.1086	29.4419
jgi|Aspni7|1110161	31.0953	31.2316	31.0053	31.6029	31.5878	31.9082	31.8306	31.7243	31.46	31.6724	31.6807	31.364	31.6446	31.3511	31.5445	31.7002	31.8765	31.6595	31.677	31.3539	31.3372	31.3347	31.5118	31.5217	31.6962	31.374	31.5752	31.575	31.4416	31.8898	31.3374	31.6584	31.6732	31.675	31.1661	31.5271	31.7659	31.541	31.7295	31.2465	31.593	31.5244	31.085	31.2908	31.1928	31.3193	31.5012	31.6365	32.0382
jgi|Aspni7|1110176	32.1978	32.6995	32.6738	32.4237	32.3406	32.2346	32.3432	32.2429	32.2901	32.0733	32.3186	32.1226	31.8945	32.023	32.1884	32.2682	32.3633	32.264	31.9537	32.0421	32.1721	32.1624	32.0275	32.2539	32.1995	32.1015	32.2622	32.2165	32.2077	32.1521	32.281	32.5546	32.3569	32.5392	32.1904	32.1683	32.4723	31.9093	32.2113	32.1492	32.1557	32.1541	31.9079	32.1283	31.9697	32.2109	32.1445	32.3607	32.3064
jgi|Aspni7|1110178	31.329	31.5456	31.2408	31.2739	31.2135	30.9667	31.3726	31.2596	31.2425	31.5473	31.7129	31.5898	31.7249	31.7629	31.7875	31.5059	31.2821	31.3874	31.4876	31.382	31.4228	31.5461	31.4141	31.3461	31.61	31.4134	31.3391	31.7904	31.5561	31.5382	31.1277	30.957	31.1864	31.6924	31.7257	31.6953	31.3488	31.3213	31.4667	31.6911	31.7127	31.628	31.8323	31.7958	31.6353	31.7601	31.5209	31.6005	31.2243
jgi|Aspni7|1110180	24.7791		25.3662	26.9722		24.4039	26.17	24.9013	25.7551			26.2262	24.854	25.0091	26.0162		22.7612	24.2925	26.3299	23.7729		25.1769				21.5053	25.359		24.139	26.3529	25.1268	26.6291	20.4795	23.4652	24.7661	22.3194		26.1388		23.1681	25.7884	24.2801			25.3873	24.1198	25.2026		24.3213
jgi|Aspni7|1110290	30.069	30.7329	30.8041	31.1626	29.7408	30.9774	30.1121	30.0881	29.2579	29.7116	29.8298	30.0352	29.6846	29.6635	29.848	29.2891	28.4974	29.8168	29.0032	30.5876	29.7113	30.1627	30.1678	29.6147				29.6514		30.0195		28.8441	28.9542	29.2409	29.4978			29.4049	29.7248	28.6345	30.1012	29.7202	28.3966	30.3639	29.6949	29.9503	29.7211	30.0883	29.8188
jgi|Aspni7|1110322	31.35	31.3142	32.7561	31.373	31.065	31.2528	31.2748	31.4164	31.3015	31.3803	31.5159		29.8433		31.0733	31.0545	32		31.3392	31.696		31.4793	31.5301	30.7623	31.5108	31.6443	33.7917	31.3607			31.2933	31.5358	32.165		31.1445		31.9432	31.0368		31.9154	31.7428	31.4082			30.1838		32.1602	31.4193	31.4326
jgi|Aspni7|1110337		28.2379		26.4862	27.626	31.0167		29.7841	26.4754		30.459	30.6833	30.5142	30.4903				26.4557		30.6195	23.5749		30.8251			25.4684					30.336	30.7394	31.7034		27.4396	29.3848			28.5546	30.6796						31.1374		30.476
jgi|Aspni7|1110348	28.289	28.6656	28.022	27.4459	28.3528	27.4785	27.5	28.3094	27.9556	27.3268	27.3714	27.6486	28.7007	28.4009	28.5218	27.5355	27.5732	27.4586	27.7055	26.914	28.1279	27.3399	28.3173	28.6382	27.8777	29.2292	27.9881	28.1973	28.6151	27.0975	27.693		27.7379	28.448	27.7801	28.0859	27.8436	27.3865	27.8555	28.4854	27.7542	28.1634	28.432	28.5524	28.6701	28.425	28.3698	27.5414	27.7992
jgi|Aspni7|1110381	28.3553	29.6808	29.1016	29.3037		29.0757	29.6235	27.8013		29.9821	29.4178	29.3747	29.4205	28.495	29.4366	28.9553	28.514	28.9913	29.5867	29.024	28.6983	29.4049	29.192	29.3386	29.6905	26.4154	27.9853	29.4831	28.6811	29.0827	29.2167	29.8459	29.756	27.7803	29.5528	29.6665	30.1968	29.3244	29.4327	29.1831	29.1717	29.3295	28.0139	29.1765	29.7391	28.1125	27.6687	29.245	29.5438
jgi|Aspni7|1110412	34.5337	34.5551	34.6815	34.5961	34.5231	34.5671	34.4285	34.5126	34.4365	34.1943	34.2055	34.2268	33.9809	33.9141	34.0667	33.9449	34.0508	34.083	34.1076	34.0135	34.2641	34.21	34.1618	34.2026	34.2122	34.1664	34.4072	34.221	34.0876	34.1568	34.2585	34.3809	34.4225	33.9999	34.0631	34.0544	34.1245	34.109	34.2792	34.1677	34.1307	34.1428	34.1025	34.0633	34.0588	34.1205	34.0825	34.2161	34.3279
jgi|Aspni7|1110430	30.7909	29.1024	30.8276	30.6303			29.803																									30.7782
jgi|Aspni7|1110482	32.3567	31.8759	31.5712	31.7682	31.416	31.4803	31.9454	31.6135	31.7779	32.0011	31.9358	31.9286	32.0086	31.9384	31.8161	31.9004	32.0253	31.6695	31.9439	31.9066	32.195	31.9961	32.047	31.9646	32.0898	32.0429	31.8809	31.8449	32.2706	31.5756	32.1491	32.4444	32.376	32.1139	32.023	32.358	32.5121	31.9272	32.0362	32.1813	32.0846	32.1111	32.208	32.0005	32.104	31.9106	32.0439	32.0554	32.0583
jgi|Aspni7|1110487					30.0565		29.804			29.8479	29.6957	29.4836	29.7821		29.7794		29.5961	29.8072	29.798	29.622	31.5194	31.3993	29.957	31.1267	29.7099			29.8187	29.91	29.9319	29.9629	31.019	30.0337	29.9117	29.4601	29.9323		29.6987	30.1278	30.0871		29.9237				29.7205	29.8856		30.0871
jgi|Aspni7|1110546	29.4766	29.2687	29.3346	29.5558	29.8311	28.9116	29.1795	29.238	29.5011	29.7917	28.9104	29.8598	29.6177	29.1155	29.7767	29.9118	28.6264	29.7915	29.566	29.4453	26.1624	30.0457	29.034	29.868	29.7267	29.2531	30.3457	28.9007	28.5856	29.5282	29.0925	29.5	29.6736	29.3309	29.8925	28.8326	28.9686	29.3698	29.1256	29.5867	29.6572	29.3708	29.4631	28.1814	29.7189	28.1075	28.8419	29.5787	29.4174
jgi|Aspni7|1110584	31.6021	31.6644	31.747	31.6941	31.6377	31.6622	31.3506	32.4665	31.6119	31.4035	31.4065	32.537	31.4074	32.5601	28.4467	31.647	31.7507	31.7068	28.1816	31.3407	31.4185	31.4295	31.4719	31.3301	31.6232	31.4916	31.5309	31.5179	31.3552	31.4071	31.325	31.03	31.7238	31.892	31.5515	31.4533	31.2119	31.7686	31.4687	31.5102	31.4312	31.6515	31.5465	31.421	31.253	31.3766	31.5144	31.5922	31.2841
jgi|Aspni7|1110657	33.2885	33.4484	33.2565	33.2099	33.0519	32.9225	33.1515	33.2691	33.2368	33.3595	33.5235	33.2926	33.2843	33.2638	33.2138	33.4608	33.4741	33.3998	33.3734	33.4287	33.3018	33.2528	33.326	33.232	33.3338	33.2444	33.2473	33.3238	33.3092	33.2216	32.9795	33.0972	33.2079	33.6159	33.3715	33.5818	33.3841	33.2862	33.36	33.2656	33.2908	33.229	33.2142	33.1548	33.1947	33.2654	33.4216	33.3791	33.2057
jgi|Aspni7|1110783	36.4551	36.5418	36.4158	37.2452	37.0044	37.2335	37.6889	37.6255	37.5182	37.6891	37.6485	37.7479	37.6726	37.5572	37.5954	37.626	37.7377	37.6408	37.6376	37.7047	37.6259	37.6633	37.8194	37.6983	37.8446	37.519	37.6909	37.73	37.6772	37.7752	37.644	37.7715	37.9235	37.3442	37.4117	37.7647	37.6763	37.7307	37.6574	37.8222	37.716	37.4999	37.1019	37.2708	37.4101	37.6542	37.6473	37.8813	37.6751
jgi|Aspni7|1110798	33.586	33.5858	33.8242	33.6588	33.531	33.5415	34.2163	34.2568	34.0396	34.1592	34.1773	34.1421	34.1472	34.1955	34.0469	33.98	33.9726	33.8037	34.1469	34.0853	34.1747	34.2388	34.2767	34.339	34.1852	33.971	34.1161	34.0978	34.1094	34.0674	33.8725	34.2441	34.1915	34.2895	34.2296	34.3411	33.9935	34.011	34.05	34.2969	34.1839	34.0392	34.0541	33.9596	34.1829	34.2054	34.1214	34.2407	34.1258
jgi|Aspni7|1110815	30.3178	30.7193	30.6598	30.6558	30.5175	30.9126	30.7845	30.5982	30.5145	30.4925	30.9509	30.9763	30.8748	30.575	30.886	30.6485	30.7286	30.7804	30.8508	30.7355	30.9966	30.922	31.0349	30.8418	30.6818	30.3785	30.2221	30.546	30.8096	31.1427	30.6315	30.5607	30.5859	30.9085	31.0718	31.079	30.1886	30.829	30.8722	30.9422	30.9365	30.8116	30.332	30.8553	30.7026	30.9512	30.9636	30.8385	30.5651
jgi|Aspni7|1110824	31.9848	32.2094	32.3709	31.8815	31.6878	32.0354	32.2552	32.2216	32.2554	32.1134	32.2594	32.1281	32.0051	32.0689	32.0274	31.8103	31.8461	31.8198	32.102	32.0174	31.7764	32.1068	32.1759	31.9956	32.1868	32.1146	32.134	32.153	31.9706	32.0698	32.0768	32.4505	32.3686	32.0684	32.1329	32.222	32.4295	32.025	32.0766	32.0921	32.0787	32.153	32.0826	31.957	32.0571	32.043	31.9123	32.0767	32.0913
jgi|Aspni7|1110828	28.1875	27.8116	28.7855	29.0094	28.3476	28.4708	28.4621	28.1705	27.9595	28.3559	28.6687	28.8151	28.6945	27.7947	29.0389	28.3964	28.6379	28.8401	26.0888	27.426	27.6342	28.4426	28.3841	28.4065	29.0403	28.6639	28.4778	28.3143	28.6394	28.9526	27.4165	27.5366	27.8932	28.9163	29.0087	27.7893	28.0831	28.6238	28.59	28.3662	28.5626	28.443	28.5574	27.9362	28.4173	28.7405	29.0882	28.3173	27.3799
jgi|Aspni7|1110860	30.7714	29.9885	30.6818	29.7179	29.8928	29.7129	30.0809	29.5918	29.7114	30.437	29.637	29.9097	29.7615	29.6163	29.4576	29.9549	29.901	29.92	29.604	29.6629	29.6688	29.4448	29.7044	29.5934	29.7411	29.6359	30.4884	29.6932	29.7021	29.5869	29.444	30.0607	29.1773	29.6881	29.2205	29.6526	29.4906	29.862	29.8069	29.73	29.8535	29.5049		30.274	29.4857	29.7345	27.3138	29.8626	29.5811
jgi|Aspni7|1110866	26.1683	27.8004	26.8881		27.3491	25.3496		28.0928	27.3178										25.9658	26.8519								26.2923		27.1321	26.6609	28.299					26.5075		25.8222
jgi|Aspni7|1110911	33.5882	33.3932	33.2539	33.0807	32.7136	33.1344	33.2628	33.0959	33.1271	32.9366	32.914	32.8315	32.8607	32.9807	33.1253	32.8043	33.0345	32.964	32.8745	32.6985	32.9406	32.8344	33.0348	33.1758	33.0574	33.2237	33.0042	32.8043	33.0127	32.9007	33.0457	33.2069	33.267	33.1108	33.139	33.0245	32.8237	33.144	33.0986	33.0182	32.94	33.1019	32.8626	32.857	32.7814	32.8165	33.0317	33.0407	32.9976
jgi|Aspni7|1110934	27.6505	29.7196					30.5649	30.3544	29.9893	30.1074	28.8244	30.8168	30.0124	30.5378	30.2346		30.79	30.2125	30.3197		30.688	29.7223	30.7901	30.3632	31.0065	30.3399	30.0003	29.8802	29.604	29.8832	30.4946	31.1564	30.9099	30.6415	29.6365	30.8064	30.93	30.7048	30.7664	30.366	29.3875	29.5997	29.5185	30.1393	30.2339	30.3527		30.679	30.0709
jgi|Aspni7|1110942	31.9052	33.0204	32.8513	33.0022	33.0221	32.9146	33.2754	33.1235	33.2774	33.2866	33.3159	33.264	33.2122	32.9473	33.3505	33.2042	33.0272	33.3165	33.1627	33.3942	33.3194	33.3057	33.3428	33.2774	33.4141	33.0011	33.1412	33.0819	32.8927	33.0222	32.4485	32.788	32.7465	31.8142	33.2637	33.2604	33.2549	31.139	33.2901	33.1916	32.9868	33.0141	32.3277	33.3446	33.1184	33.2592	33.232	33.6248	33.2578
jgi|Aspni7|1110968	28.4455	28.7123	28.6472	28.6564	28.3689	28.7475	28.3662	28.5374	28.5247	27.5026	28.3172	28.4782		27.6917	28.1179	28.2712	28.2862	28.321	27.8616	27.8493	28.2523	27.666	27.9314	28.1617	28.3486	28.0378	27.92	28.4043	28.2452	27.7854	28.69	27.6713	27.7483	27.7945	28.1896	26.5142	28.3828	27.981	28.4969	27.5219		26.9955	28.0368	27.7051	27.738	28.5079	28.0222	28.6151	29.2425
jgi|Aspni7|1111041	33.5068	31.8173	31.9767	32.2134	32.1792	32.1348	32.1395	31.848	32.1471	32.2992	31.9271	32.0032	32.1911	31.5847	32.1075	31.943	32.2858	32.4171	32.2238	31.8259	32.1625	32.1724	32.3029	32.3464	32.0097	32.1834	32.1977	32.2083	32.0954	32.0546	32.1188	32.0982	32.5359	31.9281	31.6464	31.8332	31.8615	32.2971	32.16	32.1339	31.791	32.094	31.6109	31.8943	31.9254	32.2653	32.0203	32.0385	32.2087
jgi|Aspni7|1111136					29.073			27.5432				27.8693		27.4109		27.7395	27.3454	27.4037	27.7021	26.6091		27.5944	27.1383	27.4098		27.8202	26.862	27.1269		27.7445					27.7718	27.7351	27.9712		26.7472				26.726	25.9356	26.9093			26.8485
jgi|Aspni7|1111182	35.4936	35.4692	35.3952	35.1365	35.0197	35.0788	35.4001	35.4601	35.4198	35.4532	35.4803	35.3131	35.3102	35.2648	35.4606	35.2511	35.4305	35.2253	35.4127	35.2431	35.3826	35.3762	35.3952	35.3412	35.4498	35.43	35.4825	35.4465	35.301	35.407	35.4855	35.4547	35.4141	35.4548	35.4993	35.5815	35.5292	35.4787	35.4959	35.4657	35.3845	35.2046	35.1157	35.2404	35.1987	35.3431	35.4439	35.3808	35.3174
jgi|Aspni7|1111252				29.1263						27.6188		28.7844	28.6738		28.835		28.5757		29.3591	29.732	28.8973	29.2644	25.9304	27.2133	29.5793	28.427	26.2201	27.5515			29.433	28.3243	28.0198	29.6782	30.5665	28.7902	29.9959	29.2913	29.056	29.0132		29.6811	30.4531			29.2311	29.871	29.877	27.2469
jgi|Aspni7|1111255	34.6838	34.9646	34.9176	34.4791	34.8576	34.4741	33.5549	33.8777	33.8969	33.5371	33.7041	33.138	32.9716	33.4281	33.4903	33.0881	33.0527	33.2443	32.2687	32.637	32.7758	32.9619	33.0393	33.0398	33.1102	33.3563	33.5544	33.3535	33.2704	33.2477	33.4586	33.0704	33.1348	33.6236	33.1419	30.5039	32.6073	32.9842	33.3789	32.816	32.2499	33.3227	33.2755	32.8615	32.9412	33.7464	33.4364	31.9739	32.7975
jgi|Aspni7|1111351	29.9496	29.8686	29.7785	29.5709	29.4155	29.4874	29.9031	29.7248	29.6134	29.9743	29.449	29.6357	29.761	29.2314	29.7331	29.1877	29.9919	29.7788	29.5867	29.6988	30.4893	29.7488	29.3914	29.5135	29.6741	29.8628	29.7074	29.6853	29.8187	29.525	29.5271	29.0528	29.9755	29.9406	29.4482	29.5449	29.3223	29.7448	29.9583	29.0885	29.4669	29.7793	29.5975	29.5445	29.1016	29.6194	29.5107	29.5603	29.7284
jgi|Aspni7|1111358	36.6042	36.7723	36.9601	37.0878	36.7798	37.0805	37.1931	37.081	37.0303	37.0717	36.9032	36.9116	37.0314	36.9454	36.9474	36.6641	36.7959	36.7402	36.9794	36.8712	36.9132	37.002	37.0915	37.1878	37.1055	36.8987	37.0616	37.1457	37.0057	37.1577	36.9946	37.1013	37.0106	37.1783	37.1245	37.2504	37.0021	37.0109	37.0111	37.0702	37.1134	37.0103	36.9876	37.1067	37.0855	36.9885	37.0693	37.0524	36.9943
jgi|Aspni7|1111393	29.0385	28.2761	28.8533	28.9968	27.3052	28.9282	28.5721	28.7135	28.7568	28.4443	28.8597	28.3896	28.2661		25.9964	28.8407	28.9309	28.8292	28.6045	28.5349	28.4522	28.5993	28.8857	28.9223	28.9744	28.7492		28.8488	28.7185	28.622	28.8103	28.1596	28.7266	28.6686	28.1927	28.4994	28.2882	28.7343	29.114	27.2479	28.3668	28.665			28.895	28.6961	28.772	28.9743	28.8462
jgi|Aspni7|1111408	32.2897	32.3622	32.3877	32.185	31.9334	32.1065	32.088	32.1868	32.1527	32.2156	32.2904	32.1118	32.0265	31.9245	32.214	32.0303	31.89	32.216	32.1382	31.7938	32.092	32.0794	32.1592	32.1404	32.3022	32.058	32.2752	32.2691	32.0684	32.1318	32.2529	32.0895	31.8131	32.2452	32.2497	32.086	32.1558	32.1312	32.2405	32.1184	31.6477	31.9839	31.7468	31.9443	31.9848	32.2357	32.069	32.1903	32.0444
jgi|Aspni7|1111438	28.9305	29.9426	29.1385																	26.8733
jgi|Aspni7|1111488	30.0059	29.4779				30.984	30.5087		29.2833	29.3837	30.7419	30.7511	30.7529	30.7288		28.1271	30.6902	30.7304	29.9706		30.5858		30.5238	30.8578	30.6347	30.057	30.7559	30.4858		30.6516	30.3255		30.3704	28.5209	28.3743	30.328	30.3049		30.4092		30.1773	30.2655	29.4647	29.1135	30.5491	30.7524	30.5748
jgi|Aspni7|1111597	31.483	31.6005	31.6028	31.4052	31.0756	31.3771	31.5671	31.3301	31.5048	31.4659	31.4732	31.5214	31.3879	31.4246	31.4442	31.276	31.2512	31.3496	31.2801	31.3503	31.4589	31.411	31.4038	31.4059	31.6204	31.4399	31.443	31.5218	31.4618	31.4785	31.5183	31.5832	31.3344	31.5773	31.4545	31.5116	31.4519	31.6293	31.6372	31.4032	31.4854	31.4107	31.2441	31.4554	31.474	31.2795	31.4097	31.5469	31.4661
jgi|Aspni7|1111642		30.5138	30.5023	30.1684	30.8501	30.6123	30.5408	30.7225	29.7112				30.5016	28.9801	31.0725			31.0861	31.4103	30.8663	30.8715		30.5743	31.009	30.9783	30.9765	30.8753	30.4457		30.8257	30.3733	30.2261	30.8766	31.7939	30.372	30.4216	30.6225	31.308	31.2776		30.5363	30.7504	31.2709	30.778		30.8523	30.4668	30.5339
jgi|Aspni7|1111692		25.2272		25.5011	25.3559	25.8871	25.5893															25.0175					25.967				25.3223	24.7585					26.0318	26.2833	26.3682						25.6148			25.0742	25.1334
jgi|Aspni7|1111705	32.0682	32.2643	32.5729	34.5138	34.5397	34.4369	34.6102	34.7737	34.8212	35.1499	35.0508	35.1594	35.4517	35.0183	35.284	35.3981	34.8485	35.1401	35.0891	35.319	34.9327	35.6311	35.6994	35.492	35.2427	34.6796	34.7541	35.1257	34.9672	35.1763	34.4426	34.0807	34.0782	34.6805	34.9194	35.0656	34.4972	34.9002	34.6224	34.9062	35.3361	35.3007	34.7722	34.7673	34.9206	34.9737	34.9349	35.0825	34.7573
jgi|Aspni7|1111738			27.5223		27.9633	28.0831	27.6842	27.988	27.6383	27.5932	27.8516	27.7639	28.2251	27.5119	27.8051	28.25	28.4294	28.239	27.6365	27.8625	28.0216	27.8236	28.1208	28.6142	28.2518	27.7922		27.5401	27.6512	27.7412	27.1536	27.2931	27.2825	27.0784	27.9595	27.5782	27.6168	24.806	27.704	28.1886	28.0902	27.9143	26.9615	27.705	27.4257	28.4275	27.7579	27.727	27.7222
jgi|Aspni7|1111800	37.248	37.0473	37.4087	37	37.0117	36.9753	36.6461	36.5223	36.4732	36.1508	36.2181	36.2234	35.9976	36.1335	36.1494	36.1081	36.1396	36.1942	36.0565	36.0437	36.2275	36.1457	36.0643	36.3386	36.2894	36.1726	36.4466	36.1646	36.1499	36.2291	36.608	36.6483	36.7024	36.453	36.0854	36.291	36.5946	36.4719	36.5215	36.2284	36.0953	36.0208	36.0545	35.9976	35.9276	36.0341	36.1346	36.1521	36.4558
jgi|Aspni7|1111858	35.56	36.0422	36.1368	36.2103	36.0536	35.9337	36.1998	36.0015	35.9845	36.2832	35.9366	35.963	35.8536	35.6528	36.0444	35.8271	36.0933	36.1707	35.8563	35.7323	35.9976	36.0235	36.0881	35.9305	36.1446	35.9018	35.9462	36.0379	35.9869	36.0147	36.3123	36.1575	36.4034	35.9084	35.8248	36.0673	35.6775	36.0355	36.199	35.9681	35.9601	36.0192	35.583	35.9618	35.748	36.1438	36.1887	35.7163	35.4726
jgi|Aspni7|1111866	30.5746	30.7862	30.8109	30.5988	30.4186	30.3842	29.8654	31.5893	28.6547	28.998	29.9706	29.858	29.8537	29.1867	29.8523	30.0202	29.949	30.1401	29.8485	30.3472	29.8167	29.6479	29.7908	29.9486	29.932	29.2772	29.7975	29.9763	29.4907	30.1113	30.3288	29.8142	30.3664	30.1278		29.569	29.6098	29.4406	29.8958	28.8742	29.3807	29.4577	30.0454	29.6653	29.3635	29.6317	30.1434	29.5804	29.3921
jgi|Aspni7|1111874	29.7372	29.9311	29.3801	29.4226	29.2259				29.449	29.2291	29.2191	29.5489		27.9834	28.4698	29.6353	29.589	29.3145	29.2469	28.8634	29.4801	29.3506	29.0544	29.1164		29.5359	28.886	28.5535	27.3368	28.716	28.5607	29.2379	29.3778	29.7926	29.2168	29.3314	29.427	29.3945	29.637	28.8361	28.8422	28.9895	28.202	27.9372	28.1655	29.1188	29.5477	29.1541	29.4052
jgi|Aspni7|1111981	31.6315	29.9883	30.3484
jgi|Aspni7|1112026	33.802	33.8265	34.0205	33.4544	33.6095	33.705	34.1262	33.9899	34.2008	34.1968	34.2831	34.3498	34.1897	34.221	34.2589	34.2075	34.1835	34.4229	33.8739	33.749	33.7895	34.1412	34.1585	34.2297	34.4023	34.0234	34.2938	34.23	34.1277	34.2964	33.544	33.1281	33.3701	34.3082	34.1798	34.056	33.6255	34.2819	34.2321	34.0223	34.1372	34.1462	33.9775	34.0264	34.3775	34.1436	34.2906	34.2867	33.9111
jgi|Aspni7|1112086	28.9587	28.6223	28.9048	28.0351	28.3552	28.2979	28.7731	28.7133	28.5727	28.7424	28.6123	28.5476	28.5899	28.9091	28.5949	27.559	27.9942	28.3943	28.7057	28.468	28.9598	28.4381	28.3988	28.8357	28.7559	28.9763	28.7441	28.7342	28.5645	28.4021	28.9816	29.1616	29.0818	28.9413	28.9387	28.8306	29.352	28.8716	28.6526	28.2241	28.7663	28.3329	28.328	28.3386	28.6429	28.6195	28.4486	28.954	28.7141
jgi|Aspni7|1112109	30.362	30.2757	29.9837	30.2196	29.7604	29.4375	29.6095	29.3462	28.8652	29.3978	29.5285	29.192	29.5197	29.52	29.6769	29.4222	28.2686	29.4787	29.5159	29.7087	27.3901	29.3704	28.8501	29.6491	29.5785	28.8979	29.2573	29.2399	27.495	30.1548	29.7499	29.4726	29.9021	29.947	29.1364	29.2991	29.2692	29.0277	29.4743	29.2421	29.37	29.3629	28.7836	29.2706	29.6186	29.1597	29.5291	29.3689	29.969
jgi|Aspni7|1112133							27.883	27.9275	24.4661			28.1415		28.5476	28.4409		27.6778		28.456			28.054		28.5357	29.2994	28.2612	27.8361		28.6316						29.7539				27.7915	29.2001		29.1078			29.3284		28.3584	27.8725	28.2442
jgi|Aspni7|1112146	38.7138	38.6177	37.9327	38.4071	38.4177	38.1434	38.4374	38.1655	38.5783	38.5138	38.3727	38.4138	38.5257	38.221	38.3096	38.0999	38.3428	37.8873	38.9922	38.7223	38.4964	38.645	38.6573	38.5419	38.5272	38.4438	38.4611	38.4799	38.7394	38.4299	38.7538	38.5332	38.5202	38.8842	38.5856	38.8415	38.6697	38.795	38.8321	38.724	38.8489	38.511	38.4612	38.6979	38.5218	38.0506	38.4003	38.5747	38.4261
jgi|Aspni7|1112197		28.0518					28.9357	28.5051				28.6826		29.0457	28.4638		28.1802	28.904	29.6337	28.5586	28.383				28.5792		29.4868		28.7852		28.9001	28.8451	29.4153	29.3917	28.2398	29.2285	29.3747				28.7641		29.0617	28.5247	29.0929	29.0321	29.1441
jgi|Aspni7|1112248	31.6016	31.1358	30.2549	29.8472		30.1152	29.8947	30.3877	31.199	31.0229	29.9769	30.8498	30.3688	30.3251	30.1651	31.097	30.7796	30.8621	30.6596	30.7707	30.3708	30.4237	30.7507	30.4878	30.9726	30.7486	31.0439	30.4256	30.1392	30.59	30.5118		30.4493	30.9006	30.9612	30.906	30.2604	31.1046	29.297	30.2621	30.1764	30.1345		30.0556	29.1831	30.6339	30.9397	31.0806	30.8477
jgi|Aspni7|1112253									28.3061	28.876		29.0022	28.4693			28.7642		28.9952			27.175	29.0139	28.9167				28.7201														28.5985	28.6291		28.8142	28.5856		28.6679		28.9211
jgi|Aspni7|1112298							30.1417	30.3711	30.6406			30.4128	30.2798	30.7158	30.2188	30.5714	30.3721	30.7249	30.257	30.416	30.4635	30.2513	30.4503	30.7426		29.5469	30.7676	29.4807	28.2146	30.3573	30.2408			29.4151	30.3478	30.5991		30.6542	30.818	30.2395	30.2699	30.2008				30.607	29.9002	30.409	30.271
jgi|Aspni7|1112356	33.1598	33.8083	33.4704	33.4958	33.4517	33.1439	33.0532	32.6646	33.7218	33.0775	33.112	33.3418	33.0324	32.6676	32.6089	33.2636	32.6709	32.9302	33.2846	33.6382	33.1758	33.4389	32.9	33.0145	33.1381	32.7581	32.8884	32.9742	32.9224	32.946	32.9725	32.925	32.8735	32.7148	32.9648	32.9424	33.0107	33.451	33.1724	33.1368	33.2888	33.0143	33.3934	33.48	33.3282	33.3839	33.2406	33.3917	33.3412
jgi|Aspni7|1112365	34.2886	34.4441	34.4163	34.484	34.4205	34.5457	34.6736	34.6058	34.6513	34.5539	34.5398	34.3604	34.4222	34.3042	34.5808	34.3049	34.4708	34.4455	34.4827	34.498	34.4659	34.5913	34.6014	34.5717	34.6693	34.4426	34.4411	34.5517	34.4904	34.5703	34.6544	34.6783	34.4206	34.5648	34.4799	33.8515	34.5124	34.5328	34.3172	34.3865	34.568	34.1988	34.2916	34.4874	34.6001	34.462	34.4004	34.5744	34.4721
jgi|Aspni7|1112376											25.5581																26.0284								25.6817		26.336	25.7857	25.9248										26.0543
jgi|Aspni7|1112407	26.7185	26.2051	26.872	26.3904			26.1534			26.8458	26.6404	26.8805	25.9167						26.6017	27.2648			25.4835		26.5088					26.5538						24.5418		26.6171										26.3365
jgi|Aspni7|1112436	30.6984	30.4528	30.519	31.2015	30.6358	31.1609	31.2583	30.8527	30.8361	31.1233	30.8555	30.6886	31.0081	30.9746	30.9477	30.9507	31.2034	31.1237	30.7383	30.4456	30.6108	31.099	30.9213	30.8478	31.0604	30.865	30.7568	30.8578	30.5477	30.9905	30.9441	31.0996	30.662	29.879	30.653	30.779	30.9813	30.8519	30.9504	30.9389	31.0222	30.7303	30.4182	30.7526	30.675	30.8968	30.7728	30.767	31.0341
jgi|Aspni7|1112450	31.3017	30.0014	30.186	30.5237		30.2332									29.0164	31.0198	29.8923			28.9553	29.1938	29.2735		29.1161						29.76	29.5439	29.2571	29.9532	29.8289			29.6881		29.0611		29.6778	30.5016	29.3852	29.8485	29.5989	31.0687		31.2803
jgi|Aspni7|1112452	25.4213	27.8207		28.0297	27.2795	28.2843	28.0073	27.6563	27.4849	27.2696	27.5752	27.7244	27.2377	26.6096	27.7829		27.5015	28.0162	26.9699		26.9897	27.5191	27.2352	27.1119	28.2219	27.3322	28.1983	27.4617	27.4014	27.8535	27.6099	27.5069			28.01	27.2304	28.1865	27.9631	27.7517	27.3508		26.6001	26.6218		27.3675			28.0588	27.8955
jgi|Aspni7|1112459	28.4263	28.2656	28.9319	29.487		29.1293	29.5425			28.6132	29.4548	28.2986	28.9704	28.0267		28.7824	27.9673	28.5388	28.4138	27.9276	27.8538	29.1664	28.8098	29.3384	29.8202	28.0113			28.014	28.1593	28.4547		27.3871	27.2092	28.8232	28.5838		29.0081		29.0961	28.502	28.3025		29.4016	28.2069	27.7137	28.0647	28.5445	29.0841
jgi|Aspni7|1112522	31.5114	32.5522	32.4455	33.3261	33.119	33.2852	33.224	33.2573	33.4805	33.4304	33.5481	33.5571	33.8722	33.6175	33.7191	33.6954	33.4959	33.5785	33.7797	33.9782	33.8174	34.6887	34.8571	34.6059	33.4216	33.3317	33.2128	33.7558	33.6062	33.7668	33.9086	33.1342	33.4721	33.4358	33.2497	33.2923	32.9466	33.5307	33.3725	33.5912	33.9079	33.8338	33.5615	33.598	33.751	33.1476	33.3172	33.3937	33.3664
jgi|Aspni7|1112544	29.4084	29.04	28.5797	31.0635		30.9907		30.2716							31.2484	31.1188	28.5072	30.049	31.8254		27.9957			30.1966	31.0382			26.8148	24.7114	23.8953			29.269			26.0371						29.6448		30.2442					30.4147
jgi|Aspni7|1112553	30.9384	31.4592	31.4852	31.4539	30.5675	31.2335	31.152	31.3357	30.703	31.4921	31.2179	31.2863	31.1725	31.157	31.0773	31.1667	31.2158	31.2207	31.1381	31.0215	30.7358	31.2105	31.1708	31.225	31.3679	30.4896	30.8012	31.2061	31.0053	31.1895	31.6211	31.4098	31.5318	31.4154	31.4159	31.4164	31.4934	31.0271	31.3583	31.193	31.1873	30.9129	30.9487	31.0461	31.1985	31.1444	31.2643	31.3281	31.1017
jgi|Aspni7|1112560		31.4667	31.0646	31.276	30.8982	31.2285	31.2143	30.7365	31.3299	30.5298	31.5756	31.3738	31.4434	31.0891	31.3975	31.5916	31.7206	31.6738	31.2512	31.2632	31.4146	31.5245	30.9621	31.4704	31.3501	31.221	31.2317	31.3513	31.4596	31.1826	31.3135	31.1481	30.8642	30.7962	31.3535	31.2065	31.3136	31.1275	31.1912	31.2706	30.593	31.0823	31.2865	30.8629	31.2299	31.4271	31.4696	31.0189	30.6844
jgi|Aspni7|1112623		29.81	29.8241		28.7213		27.2498	28.5261	30.5195		28.7296									29.9854		27.315	28.3317		26.6751			29.4826			25.9714	29.0024					29.0996	27.8359											27.9945
jgi|Aspni7|1112652			29.0596					28.8349	29.7791	29.7501	29.867							29.7699							29.8675			29.3578				29.0762			28.9719		29.5567	29.962											30.0162
jgi|Aspni7|1112725	29.8825	29.6248	29.6712	28.3029	28.144	28.2821	27.8547	27.5824	28.2972	27.5454	27.5047	27.9011	26.6307	26.9075	26.9802	27.0754	27.3306	27.2131	27.1581	27.1945	27.1552	27.3482	27.2914	26.6496	27.2006	26.7943	27.341	27.0829	27.3931	27.6355	27.6082	27.4807	28.2939	28.1189	27.1282	26.034	27.3966	27.8926	27.8033	26.8599	26.9645	26.6742	24.9826	25.9593	26.9779	27.1094	27.6959	26.9364	27.7904
jgi|Aspni7|1112728	28.4199	28.4177	29.4979		28.1729			29.2503	28.6202					29.0519	29.6938						29.7166					28.3204													29.934				29.4917
jgi|Aspni7|1112876	29.9261	30.3289	30.1224	30.2804	30.9781	30.5334	30.4088	30.723	30.7294	30.5531	30.6708	30.5452	30.5934	30.7352	30.7312	30.8144	30.2871	31.0152	30.6211	30.3177	30.7276	30.5522	30.7008	30.6398	30.5626	30.8686	30.5227	30.7877	30.1604	30.525	30.1952	30.2485	30.4182	30.3338	30.1627	30.2382	29.9133	30.4048	30.4935	29.7411	30.3362	30.1808	30.346	30.3098	30.0048	30.7684	30.3088	30.5784	30.3854
jgi|Aspni7|1112886	29.1498	29.2963	29.3514	29.351	29.1191	28.9459	28.5073	28.8373	28.7719	29.248	28.8828	28.08	28.8287	28.2517	28.8987	28.1418	28.6389	28.7248	28.6674	28.8623	28.6179	28.8986	28.5705	28.8043	28.8274	28.3091		28.5128	28.3153	28.7283	29.4026	29.1472	28.0195	28.194	28.7526	28.5848	28.8721	28.878	28.7984	28.8281	28.698	28.8052	29.2466	28.7218	28.3788	28.8382	28.8154	29.0059	27.9539
jgi|Aspni7|1112895	30.373	30.0422	30.4513	30.8369	30.2963	30.7937	31.1275		30.4378				30.8877	31.1264	31.27	30.611	31.4454	31.4664	31.3388	31.1014		30.9809	31.2051	31.7552	31.5059	30.7937	29.7194	31.0657	31.4122	30.9506	31.4843	31.9447	31.4591	31.548		31.5237	29.5705	30.9462	31.1505	31.6461	31.4301	31.0824				31.4747
jgi|Aspni7|1112925		31.2139		31.3134	29.8795	31.0615	30.6454	30.3333	30.1891	30.2579	30.401	30.2258	30.269	30.2901		29.9723	29.4483	30.3476			29.1532	30.2014	30.2987	30.1831	30.923		30.4193	30.3844	30.0756	30.2309	30.7195	30.7246	30.9293	30.4211		30.2015	30.5708		30.6291	30.462	30.1377			30.0427	30.3774	30.405	30.6264	30.3622
jgi|Aspni7|1112937													29.28	28.8711		28.582	29.6668		28.1618					28.7137		27.2738			29.063							28.9008				28.8687	29.4173	28.5694		29.1504		28.1158	29.2487
jgi|Aspni7|1112965													29.0974	29.4184			28.6858				29.0584													35.2999	34.8468				35.1536		29.7713			29.5711		34.8509
jgi|Aspni7|1112989	30.0345	30.0511	30.8779	30.0212	29.6152		30.2126	29.8565	29.6872	29.7775	29.9029		29.7125	29.9058	27.6053	29.2448	30.2966		29.5826	30.1329	28.5358	29.8504	29.4733	29.6123	29.455	29.8992	29.9417	30.154	29.6134	30.0282	29.6839	30.0024	30.4526	30.8491	29.4926	30.1724	30.4385	27.6674	29.6449	29.7544	29.6124	29.3233	30.4665	29.1546		30.3133	29.6746	29.7613	31.0915
jgi|Aspni7|1112993	27.9709		27.2975								27.246	27.3724			26.7713		25.5892		26.8482	27.8838			27.3205			25.4259											26.956		27.1642		26.7745	26.1869	27.8214	27.7087	27.0744			27.2641	25.6471
jgi|Aspni7|1113000	29.5795	29.8529	29.6581	29.4553	29.2895	29.4389	29.9394	29.5205	29.5274	29.6604	29.6525	29.4916	29.1818	29.5023	29.5732	29.4873	29.927	29.4378	29.4141	29.0377	29.3899	29.3583	29.2254	29.6543	29.7707	29.6404	29.7513	29.4249	30.0065	29.4929	29.22	28.9527	29.8509	30.0259	29.8474	29.8333	29.4061	29.4255	29.6365	29.5236	29.3824	29.5092	29.0041	29.6265	29.4249	29.8011	29.4253	29.5635	29.3083
jgi|Aspni7|1113287	37.0559	37.553	37.6522	37.8761	37.8565	37.8563	37.896	38.2525	37.9305	37.9547	38.1222	37.9544	37.9162	37.9996	38.0713	37.8292	37.6466	37.8177	37.9266	38.0182	38.0359	38.0435	37.9172	37.7579	37.9317	37.6184	37.6142	37.9056	37.805	37.872	37.5831	37.8991	37.7506	37.8129	37.9453	37.9333	38.0108	37.655	37.8105	38.0632	37.8947	37.7774	37.9858	37.9724	37.8069	37.8829	38.0228	38.1477	37.8247
jgi|Aspni7|1113325	33.0451	33.6504	33.7336	33.7647	33.8133	33.9222	33.7852	33.7795	33.6798	33.6007	33.7715	33.7309	33.5634	33.599	33.4982	33.5638	33.6021	33.7887	33.5714	33.6551	33.7131	33.5858	33.5667	33.716	33.5313	33.5457	33.7683	33.6233	33.7009	33.7554	33.6691	33.5997	33.7657	33.6531	33.5471	33.4922	33.7239	33.6257	33.6417	33.7949	33.6133	33.4485	33.4438	33.471	33.4467	33.9173	33.7806	33.6428	33.1565
jgi|Aspni7|1113389	32.7006	32.7933	32.4123	32.4312	32.7249	32.5035	33.1086	33.0608	32.8748	32.9708	32.9728	32.9505	32.9025	33.0149	33.092	32.7606	32.9612	32.9939	33.0656	32.8686	32.9969	32.8872	32.8042	32.932	32.8749	33.165	33.0018	33.0148	32.8175	32.8996	32.778	32.9065	32.9881	32.6465	32.8252	32.9889	32.8773	32.9674	33.0676	32.7952	32.9116	32.8126	32.8622	32.5963	32.9594	32.9126	32.9555	32.9679	32.8585
jgi|Aspni7|1113406	31.2057	31.4495	31.3165	30.8943	30.9083	30.5745	30.7741	31.1072	31.0654	30.979	30.7403	30.6228	30.7715	30.0956	31.0152	30.6626	30.0161	30.6548	30.9765	30.6973	30.6735	30.781	30.3516	30.5596	31.0966	30.1454	30.7958	30.4816	30.4434	30.5665	31.3502	30.9331	31.1681	30.35	30.6118	30.4577	30.6387	30.2881	30.8329	30.4535	30.3658	30.403	30.3342	30.3256	30.625	29.6148	30.5888	31.0135	30.5402
jgi|Aspni7|1113419	34.346	34.1861	34.0442	33.9856	33.7217	34.0187	33.9494	34.1988	33.7393	34.0366	34.1648	34.1351	33.8121	34.2351	34.1034	34.1952	34.0927	34.121	34.064	34.1914	34.0536	34.1015	34.0443	34.0387	34.1836	34.2442	34.2243	34.0779	33.998	34.1763	34.1473	34.1601	34.1143	34.3237	34.1359	34.2271	34.0611	34.0922	34.2028	33.9069	33.9912	33.9282	34.0396	33.9162	33.8865	34.1365	34.1873	34.1025	33.981
jgi|Aspni7|1113424	31.7223	32.0099	32.2229	32.18	32.2155	32.1138	31.4199	31.6232	31.6487	31.3224	31.4883	31.4328	31.3623	31.2886	31.2902	31.2727	30.9817	31.0845	31.0615	31.1782	31.3954	31.3737	31.5107	31.5648	31.4154	31.5278	31.6487	31.3452	31.1516	31.3646	31.5438	31.7773	31.0426	31.4868	31.28	31.2308	31.3867	31.5535	31.4304	31.2717	31.3242	31.3491	31.1008	31.3225	31.3532	31.223	31.2267	31.4004	31.7049
jgi|Aspni7|1113466	33.0751	33.1018	33.1323	33.4936	33.3519	33.3747	33.4712	33.3231	33.3308	33.2352	33.1311	33.1639	33.1859	33.0722	33.0817	33.1167	33.1589	33.3209	33.0801	33.0243	33.3469	33.1384	33.237	33.1596	33.4347	33.1988	33.1239	33.1249	33.1455	33.2619	33.1591	33.2068	33.464	33.0587	33.0714	33.189	33.1774	33.2808	33.2422	33.1993	33.1385	33.1566	32.711	32.9123	32.9286	33.1302	33.1227	33.1626	33.3583
jgi|Aspni7|1113471	30.952	30.5611	31.4554	30.8706		29.8508	30.9985	30.4148	30.2027		30.5384	30.4764				29.4037	30.6219		30.2398	29.7488			29.9468	30.2207		30.2481	30.2818	29.9033	30.164		29.7926			30.028		30.7136	30.6262		30.5419		29.1947	29.9142							29.7791
jgi|Aspni7|1113473	31.8923	31.8919	31.974	32.0381	32.1987	31.9666	32.0838	32.1247	32.0828	31.8483	31.996	31.8912	31.8513	31.6248	31.9653	31.7851	32.2039	31.9951	31.9585	31.7501	31.8782	31.6985	31.7338	31.9399	31.8978	31.8898	31.9099	31.9264	31.7303	31.8786	31.9378	32.1601	32.1559	31.7789	31.9261	31.9137	32.0221	31.8217	32.0512	31.7616	31.6714	31.6545	31.7381	31.6346	31.7824	32.0034	31.9316	31.9819	31.8953
jgi|Aspni7|1113500	32.8904	34.0684	32.7609	32.5719	32.3974	32.6289	32.6202	32.5175	32.2536	32.4325	32.4857	32.5225	32.4946	32.4004	32.5723	32.5432	32.703	32.8323	32.5582	32.4533	32.284	32.4768	32.4581	32.428	32.5696	32.9757	32.2636	32.457	32.5639	32.3942	32.3899	32.6505	33.0596	32.8534	32.47	32.7629	32.6376	32.581	32.3821	32.5979	32.6013	32.6213	32.1141	32.4186	32.4588	32.404	32.539	32.4552	32.5184
jgi|Aspni7|1113539	30.4612	30.4935	30.4082	30.9228	29.9973	30.528	30.6817	30.0671	30.1271	30.4533	30.4728	30.7251	30.7841	30.4371	30.6092	30.7203	30.5124	30.4619	31.1219	29.97	30.1858	30.6059	30.4548	30.6882	30.9525	30.4666	30.5156	30.2076	29.9805	29.839	30.4776	30.7451	30.2872	28.6191	30.546	30.7776	29.6742	30.595	30.559	30.6431	30.7547	30.1561	29.8633	30.1716	30.3854	30.3953	30.4097	30.524	30.2829
jgi|Aspni7|1113616	32.9994	32.8234	32.8628	33.0494	32.7923	33.1357	33.0316	32.8725	32.8921	32.9385	32.7837	32.8281	32.5958	32.4035	32.6567	32.975	32.9428	32.8962	32.7739	32.5636	32.7989	32.7565	32.7331	32.7364	32.8626	32.7939	32.8032	32.6902	32.6154	32.9291	32.9875	32.9925	32.7217	31.9064	32.6203	32.6858	32.8836	33.0371	32.8551	32.6563	32.5403	32.5865	32.6297	32.4847	32.7093	32.7148	32.8483	32.9294	32.8657
jgi|Aspni7|1113629		31.0754	31.3243	31.1543	30.0483	31.1978	31.2476	31.3173	29.1885	31.572	31.591	31.5148	31.5493	31.0762	31.7724	31.0836	30.678	30.9347	31.4089	31.5146	31.6751	31.5564	31.46	31.5076	31.6453	31.1021	30.6488	31.4289	30.8598	30.6815	30.8804	30.8977	31.28		31.4805	31.3043	31.1907	30.9278	31.0725	31.5151	31.1105	31.312	31.3007	31.079	31.0866	31.2097	31.0914	31.7708	31.1586
jgi|Aspni7|1113803		29.2415	29.4759		29.1278	28.8204	29.0389	29.1582	29.0564		29.6734	29.0331	28.9097	28.772		28.876	26.6679	28.2729	29.0296	29.3801	25.8152		28.6103	28.575		27.7026		29.2177	27.5481		29.3514	29.6607	23.1736		28.5767	28.949	29.191	28.8878	28.7754	29.3882	29.7117	28.275		28.4485				29.2731
jgi|Aspni7|1113809	34.7427	34.5256	34.6467	34.9607	34.6951	35.0061	35.019	34.8463	34.872	35.0106	34.8515	35.0116	34.8965	34.7324	35.0999	35.1926	35.1476	35.2043	35.0771	34.6467	34.7741	34.789	34.7939	34.8569	35.044	34.9035	34.7626	35.0098	34.595	34.9725	34.9878	35.3194	35.1427	34.5497	34.7123	34.7021	34.8638	34.9096	34.8541	34.7198	35.0035	34.6579	34.7411	34.7838	34.8404	34.6247	34.909	34.9948	35.0952
jgi|Aspni7|1113837	32.4136	32.0377	32.2717	32.0013	31.8109	32.0392	32.0818	31.8678	31.809	31.8245	31.7169	31.8436	31.7545	31.8368	31.7008	31.6254	31.677	31.9057	31.8521	31.7229	31.5725	31.5956	31.777	31.895	31.8343	31.8245	31.7769	31.6736	31.8859	31.9134	31.8872	31.8725	32.091	31.7671	31.6771	31.817	31.8857	31.7262	31.754	31.9448	31.9293	31.9223	31.421	31.6937	31.9061	31.6883	31.8626	31.8126	31.9522
jgi|Aspni7|1113892	30.8862	31.0693	31.5642	31.4512	31.4952	31.1425	30.6161	31.0578	30.4373	31.3036	30.8701	31.1793	31.5061	31.1916	31.5228	31.8193	31.5943	32.1659	31.1873	31.3165	32.0336	31.3629	31.2564	31.2673	31.0126	31.171	31.1093	31.0268	31.3466	30.8269	30.6057	30.8177	31.2283	31.2822	31.1489	31.2242	30.7811	31.1134	31.0879	31.1484	31.4481	31.5488	31.1564	31.3788	31.1245	30.7011	31.1585	30.892	31.0082
jgi|Aspni7|1113915	28.8862	29.5103	28.8381	28.9021	28.587	28.8544	29.0271	29.0151	29.8804	29.1435	29.2157	29.206	29.1348	30.0483	29.4761	29.1667	29.4291	29.1001	29.1967	29.1831	29.2552	29.3698	29.1734	29.0284	29.556	29.3142	29.2998	29.3871	29.104	29.4177	29.1417	29.6611	29.2025	29.3791	28.508	29.1389	29.101	29.0137	29.2753	28.968	29.1261	29.1586	28.8593	28.6904	29.2896	28.9778	29.256	29.2227	29.3167
jgi|Aspni7|1113924	30.822	29.497	29.4402	30.4785	30.3408	30.5145	30.194	30.542	30.6809	31.5045	31.4326	31.4835	32.1393	31.796	31.8644	31.7936	31.6657	31.7337	31.0592	31.3663	30.9589	31.124	31.5164	31.1724	31.6027	31.1918	31.1537	31.8439	31.8806	31.697	30.3927	30.9806	30.4741	31.9962	31.7119	31.9067	31.3367	31.3846	31.2041	31.9571	31.8134	31.8886	32.0944	31.8367	31.9852	31.5553	31.6136	31.5049	30.7999
jgi|Aspni7|1114035	26.7817		27.2939			27.6595	28.3858			28.5909	28.5417	27.9511	29.3045		28.9138	28.6974	28.3935	28.7907		28.242		28.773	28.7409	29.2101	28.7936					28.1434		29.1657	28.2258			29.1541	29.5308	28.7797	28.86	29.0732	27.9668	28.8105	28.3397	28.7433	27.7936		28.5796	28.9337	28.9598
jgi|Aspni7|1114242	30.2954	30.4175	30.3093	30.055	30.2373	30.332	30.5507	30.3379	30.4201	30.286	30.2997	30.487	30.2967	30.2219	30.5421	30.4052	30.3714	30.3636	30.3213	30.3234	30.4308	30.1825	30.138	30.349	30.4725	30.2853	30.3605	30.4619	30.2787	30.3861	30.2496	30.4994	30.785	30.5782	30.0282	30.2835	30.3629	30.4306	30.4097	30.5122	30.2767	30.1963	30.4639	29.9911	30.3095	30.6125	30.3023	30.3759	30.3658
jgi|Aspni7|1114282			28.3312	28.5303	29.262	29.4157	29.1278	29.3587		28.4925	28.4519	28.4028	28.2132		29.071	28.9023	28.6953	29.0483	28.8115	28.1565	29.559	28.7876	28.9617	29.3295	28.0207	27.819	28.5668	29.0466		28.6814	29.1754	29.1706	29.6361		27.4228	28.274	28.5964	28.0663	28.8888	28.7403	28.7096	29.3318	29.1359	29.0767	29.2827	28.5252	29.0801	28.4651	28.8107
jgi|Aspni7|1114321	30.3155	30.075	29.9226	29.8769	29.4328	29.1559	29.7466	29.3167	28.871	28.5746	29.0649	28.8707	29.3618	29.6368	29.5432	28.6697	28.9971	29.4617	29.2272	28.1183	29.0152	29.3375	28.9068	29.6049	29.2051	29.5091	29.0858	28.9337	29.6374	29.3645	29.5693	29.3298	29.4958	29.4457	29.7692	29.6393	29.1348	29.823	29.6392	29.5013	29.2232	29.7168	29.2608	29.2597	28.7294	29.2977	29.4389	29.0613	29.6164
jgi|Aspni7|1114338	32.1658	33.3331	32.7664	32.119		31.7019		32.9413		32.7075	32.4361												32.3251	31.5055							31.9548			31.6637									32.2183			31.6427	31.4055
jgi|Aspni7|1114412			25.5756	25.4628		25.1934																	24.6641												25.6674										24.4803		24.8237		25.4021
jgi|Aspni7|1114466										31.7328		31.3655	32.5597	32.8289	32.3956	31.7167	30.3565	31.3065	32.3502	32.8384	32.5923	33.852	33.9868	33.4495	31.2714			31.4028	33.524	31.7628	32.2169	30.3321	32.103	32.1282	32.3993		31.0621		30.8189	31.9683	32.2521	32.1821	32.7091	32.5759	32.0646	33.0806	31.6689	31.5734	30.1319
jgi|Aspni7|1114543	29.3917	29.6365	28.8836																																	25.5782
jgi|Aspni7|1114583	35.902	36.0498	36.1119	35.6971	35.7727	35.6479	34.9275	35.0306	35.1496	34.9477	34.955	35.0009	34.7053	34.7818	34.8953	35.2267	34.9651	35.0583	34.3045	34.4878	34.4055	34.7803	34.852	34.5033	34.8052	34.8744	35.13	34.9176	34.8295	35.0114	34.8171	34.1251	34.4618	35.2009	34.6412	34.5736	34.1795	35.2083	34.9226	34.4215	34.6917	34.6279	34.4908	34.6538	34.5977	35.1956	35.0987	34.6951	34.3955
jgi|Aspni7|1114588	28.7627	30.152	30.8116				29.5104	30.7934	28.7986	29.9542	29.7233	29.0422		30.5442								29.6646	30.3122	30.2043	29.6004		30.2095		29.2269	30.3289	29.744	30.7501	29.9636	30.6294	30.564	30.3087	30.2805	29.9761	30.3881	29.3555
jgi|Aspni7|1114592	34.2313	33.3579	33.3142	33.8248	33.4543	33.5748	33.8159	33.6467	33.6955	34.5585	34.4702	34.3256	34.7184	34.3588	34.6877	34.5514	34.4294	34.5231	34.258	34.1971	34.2954	34.6654	34.6567	34.4115	34.494	34.2742	34.2836	34.6313	34.6673	34.5484	33.7999	33.4816	33.5618	34.8001	34.7658	34.5337	34.0437	34.0172	34.4146	34.5774	34.5193	34.398	34.5154	34.4984	34.5541	34.5663	34.7032	34.5692	33.7014
jgi|Aspni7|1114635	32.5206	32.8351	32.4493	31.6653	31.6608	31.831	30.9977	31.334	31.428	30.568	31.1153	30.8278	30.2134	31.1478	30.912	31.0101	30.6902	30.8993	30.6593	30.9871	30.0025	30.8101	30.7537	31.2793	31.0153	30.5197	31.5683	30.9159	30.8963	31.1452	31.6778	31.4731	30.2509	31.9254	31.0024	30.9894	30.588	31.2716	31.2411	30.5412	30.6788	30.3859	30.1075	30.8454	30.9218	31.178	30.7125	30.9857	30.9749
jgi|Aspni7|1114648		31.5567	31.1334	31.0359	30.8957	30.5914	30.7142		30.8756	30.5505	30.8174	31.0693				31.1612	31.3389	30.7253			30.8042		30.9677		30.5832								31.1958		30.7428	31.2043	30.9463	31.1739	30.5612		31.1502			31.0936		30.8601	31.2321	30.9826	31.019
jgi|Aspni7|1114693	29.4156	29.4647	28.1353	28.7824	29.0086								25.3596																			28.1979
jgi|Aspni7|1114821	28.4123		28.4231	28.629		28.0398	29.8483		30.1335	30.3797	30.2748	30.337	30.6151		29.8886			29.9549	30.3027		29.9965	30.2006	30.3102	30.6633	29.9154	30.1453	29.3074	28.5622	30.0541	30.7183	27.6736	28.4669	28.8675	27.3386	30.1693	29.698		30.4013	30.5995	30.1466	30.1314	30.1596			29.4927	29.3992	29.6416		30.0203
jgi|Aspni7|1114837	32.4958	32.5661	32.2263	33.2128	33.0123	32.4921	32.6429	33.3349	33.353	33.1082	33.3403	33.1347	33.3161	35.7006	33.2749	33.3002	32.6615	33.4056	33.3056	33.6864	32.7819	33.3429	33.136	32.9516	33.1604	33.0083	33.1246	32.765	33.0248	33.1078	33.0596	33.3105	31.5777	32.0503	33.0837	33.278	32.2472	33.0145	32.932	33.3082	33.1447	33.0905	33.8188	33.4365	33.1831	32.7338	33.0702	33.0712	33.312
jgi|Aspni7|1114901	31.2373	31.8036	31.7658		30.5541				31.3281	31.0784	31.594	31.2179	31.5726	30.585	31.3522	31.6313	31.1392	31.3312	31.6336	31.0409	31.5569	30.8725	30.9443	31.0548	31.2941			31.1986	31.1943	31.3991	31.1805	31.1182	30.6979	31.8633	31.8244	31.539	31.1759	31.3898	31.2557	30.9824	30.8676	31.1395		31.0044	31.1487	31.5083	31.1565	31.4119	30.7626
jgi|Aspni7|1114925							30.6176								30.4111						29.9133			29.5956							30.3446		30.7802								30.0236	30.1375
jgi|Aspni7|1114983			29.8552	29.8443	29.4242	29.4362	29.8292	29.754	29.0491	29.6085	29.4668	28.6979	29.451	30.206	30.5176	29.3604	29.4076	30.1908		30.0107	30.7583		29.0833		29.7279	30.2497	30.5488			29.4692		29.6443	30.3587		29.878		29.6895									28.7552	30.0815	29.1349	29.9891
jgi|Aspni7|1114992		27.6965	24.7077	28.6517	27.3088	28.5835	28.5987	28.2232	30.0163	28.6622	28.8415	27.9163	28.4554	28.2101	28.7129	28.4966	27.4082	28.3929	28.3997	28.2842	28.3904			28.4064	29.2894	29.1787	27.6257		27.5893	28.0878	28.5159	26.9665	25.8731	24.473	24.7069	28.3516	28.8519	29.8668	28.5354	28.614	28.6661	28.2764	28.6801		29.2974	28.0508	27.9203	28.3606	24.6044
jgi|Aspni7|1115006		32.6147		32.2502	31.8393	32.0686		31.547	32.0542	31.5914	31.9285							31.9659				31.7227			31.6915	31.3325	31.996	31.3485				31.9773	31.8005						32.0988		31.4535	31.5914	31.1733
jgi|Aspni7|1115054	32.5278	32.4938	32.5535	32.9653	32.9757	33.2067	32.9056	32.8901	32.9553	33.0833	33.0085	33.1469	32.9772	33.1177	33.092	32.9671	33.3662	32.9969	33.0475	33.1488	33.1481	32.9968	32.9374	33.1191	32.9126	32.9186	33.0854	33.0628	33.0454	33.2545	32.9717	33.2429	33.2478	33.5458	32.9231	33.0104	32.7724	33.2171	33.1393	33.0685	33.146	33.0819	32.9055	32.9492	33.0394	32.9523	33.2689	32.9648	32.9457
jgi|Aspni7|1115095	29.6693	29.9587	30.3348	30.411	30.4213	30.287	30.537	30.1659	30.3891	30.8039	30.5821	30.0923	30.5422	30.3573	30.1873	30.3253	30.8857	30.443	30.4401	29.8901	30.5665	30.6202	30.3856	31.145	30.6199	30.4562	30.4367	30.4826	30.7102	30.4756	30.5147	30.3751	30.1147	30.3369	30.9452	30.8657	30.6079	30.2646	30.4713	31.2663	30.3824	30.6845	32.1075	30.5224	30.471	30.4417	30.163	30.9809	30.5632
jgi|Aspni7|1115106								29.0921					29.4821						29.6121				28.6122	27.9511				29.3389							28.3206			28.8925				27.2224	29.1158	28.7469	29.4612				28.2114
jgi|Aspni7|1115179													30.7064	30.4367	30.922		31.0083				31.0085															30.8544		30.6887					30.8924
jgi|Aspni7|1115186							24.2267			24.8545			23.8477	24.3064	23.8699										23.7356
jgi|Aspni7|1115218												30.007	29.6038	30.3594	30.1448			30.1439												29.5502		28.7225	30.1032		30.0251				29.8293	29.8957		29.0685	29.9602						29.9604
jgi|Aspni7|1115230					29.2279			29.26						29.2776	29.9476											29.7812	29.5735						29.7559	29.5975									29.1611			29.6167
jgi|Aspni7|1115286			29.1055	28.6244	29.3539	28.8386	28.4894	29.3371	29.2664		29.6473	29.2314	29.2377	30.301		29.5657		29.3388	29.1856	29.7601	28.7436	28.9966	28.9732	29.2225	29.3013	30.5999		29.6928		29.5043	29.1333	29.1904		29.7918	29.5804		29.4354	29.1037		29.2304	29.9213	29.1542	29.423	28.9186	28.9437	29.9358	28.4504	29.5588	29.1297
jgi|Aspni7|1115352	30.4908	30.9429	30.908	30.3689	30.0098	29.7099	29.9213	28.8308	29.837		29.6549			29.1604	28.8711		29.0715	29.5357	29.4093	29.1044	29.3611	29.3905	29.2955	29.7435			29.5162	29.2874		29.5061	30.8526	29.4144	29.9114	29.5962	29.6922	29.2981		28.9134	29.1549		29.4867	29.3567	27.8234	29.0156			29.1141		29.3787
jgi|Aspni7|1115373	33.1828	33.248	33.2925	32.9233	32.9893	32.8349	32.4888	32.755	32.7456	32.9035	32.8786	32.9908	32.9042	32.6723	32.953	34.5949	34.3158	35.0169	32.7157	32.6966	32.649	32.9556	32.9164	32.9507	32.8279	32.5886	32.7227	32.5329	32.573	32.6588	32.7676	31.8264	32.2393	32.8288	32.5333	32.5163	32.2268	32.8774	32.7203	32.4764	32.815	32.8522	32.7441	32.6743	32.7123	32.7741	32.8215	32.9116	32.507
jgi|Aspni7|1115381	36.5184	36.3051	36.4753	36.4525	36.1083	36.4704	36.2742	36.4435	36.1903	36.0872	36.0598	36.1552	36.0514	36.3712	36.1454	35.626	35.8941	35.962	36.1118	35.8711	36.147	35.9316	36.0045	35.8757	36.2496	36.2798	36.1952	36.0256	35.9221	36.2696	36.0725	36.6928	36.2486	36.0516	36.1679	36.4555	36.7243	36.1275	36.1565	36.0495	35.512	35.9146	36.0008	35.9366	35.9673	36.1515	35.7485	36.0939	36.0502
jgi|Aspni7|1115413																	29.9491	29.8076		29.5895														29.7489		29.2944				29.3985				29.5542		29.7496
jgi|Aspni7|1115416											31.2024			30.859	31.1254				31.2625	31.6149	31.3087	31.4786		30.9599	31.7475	30.8497			31.3659			30.7073	30.8796		31.446	31.202	31.6788			31.0755	31.2104			31.525		30.6459	31.2143	31.4924
jgi|Aspni7|1115442	30.9902	31.2975	30.9819	31.1836	31.2285	31.3299	31.5613	30.8135	31.7436	31.7004	31.6707	31.8553	31.8043	31.9063	31.7461	31.561	31.6967	31.5709	31.7546	31.8978	31.6659	31.6374	31.6663	31.3688	31.5106	31.8136	31.5525	31.5975	31.5913	31.6377	31.5202	31.3433	31.4172	31.7066	31.926	31.6012	31.4376	31.5679	31.5664	31.965	31.7758	31.8571	31.6766	31.0455	31.7159	31.8922	31.6355	31.9972	31.3495
jgi|Aspni7|1115446	32.0124	31.3883	31.6192	31.9064	31.8067	31.3259	31.0572	31.5258	31.5192	31.6002	31.5461	31.3653	31.7309	31.9053	31.4195	31.4948	31.1113	31.4269	31.0638	31.585	31.5557	31.308	31.5199	31.357	31.4543	31.3397	31.4587	31.6844	30.7992	31.3898	30.8887	31.5238	31.7772	31.7466	31.3603	31.4538	30.7974	31.3231	31.3098	31.798	31.8353	31.9616	31.6731	31.7674	31.5705	31.626	31.2373	31.4229	31.3256
jgi|Aspni7|1115461	33.4883	34.5259	34.2903	31.1046	31.2525	31.2831	31.0844	32.0385		30.2586	30.7374	31.0779	30.3747	32.1923	32.3655	30.7608	30.5922		30.7678	31.6759	30.8132	31.0348	30.9555	31.1367	30.7449	29.4165	30.3875	31.4974	30.465	30.833	31.37	30.6681	30.0735	29.1394	31.2314	31.5792	31.768	31.572	31.7344	31.0738	30.4086	29.8879		30.7935	30.5678	29.9739	31.0772	31.101	31.3716
jgi|Aspni7|1115470	33.3394	33.7212	33.6169	33.918	33.7156	33.8951	33.4672	33.3719	33.2971	32.8987	32.7382	32.8661	32.2853	32.5283	32.6795	31.9757	32.6898	32.3143	32.3701	32.3696	32.7932	32.8923	32.814	32.9916	32.9735	32.6937	33.1334	32.8318	32.8428	32.9185	33.3164	33.5462	33.4608	32.9287	32.634	32.8372	32.8923	33.0755	33.0431	32.7989	32.7466	32.6867	32.5489	32.7665	32.5144	32.9464	32.9107	32.8851	33.0191
jgi|Aspni7|1115499		26.9009	27.3594		27.495	28.1376			27.9594		27.3675	27.6741			27.5767	28.0888	25.8616		27.2793			27.6305	27.2393	27.1858	27.7659		27.2388		25.9867	27.5013											27.5336	26.3808		26.899		25.0559	26.338
jgi|Aspni7|1115536	31.7079	32.3784	32.5729	32.3992	32.6269	31.9816	32.0874	32.2964	31.8726	32.392	32.4671	31.9377	32.4534	32.5466	32.4721	32.2855	32.2144	32.7391	31.9369	33.1294	32.2463	31.9792	32.0537	32.2759	32.4844	31.542	32.4343	32.0293	33.4667	31.8776	32.5299	31.6314	31.7934	32.2414	32.7649	32.2927	31.8441	32.3094	32.0391	32.9004	31.5916	32.8538	33.2372	32.7484	31.9471	32.525	32.3415	32.3607	32.004
jgi|Aspni7|1115539	33.1245	33.0207	33.1288	34.0182	34.068	34.158	33.5537	33.6472	33.7163	33.8373	33.8871	33.7843	34.1468	33.8319	34.1292	34.0943	34.3275	34.5131	33.7377	33.7251	33.8485	33.8039	33.9614	33.9578	33.7015	33.6148	33.748	33.6992	33.7197	33.9721	34.0473	33.5233	33.6655	33.6887	33.5546	33.4817	33.3404	33.769	33.7495	33.7384	34.0248	34.001	33.8863	34.0658	34.0629	33.778	33.7669	33.6089	33.4373
jgi|Aspni7|1115583	32.6083	32.7913	33.3086			33.9711	31.9355					32.4871	33.3238	33.2644			33.5903		33.6855	33.417	32.9908		32.6239	32.7993					31.9156		33.2257	32.9748	33.5379	32.185	33.4501		32.5573	33.4775	33.2918	33.4245	32.9852	32.7932		33.4465					32.4822
jgi|Aspni7|1115623			28.3123														27.5707	26.6989		27.6948	27.0871
jgi|Aspni7|1115630			27.0541	27.8972	26.0268	27.7555	28.3604	27.309	28.1156	28.3074	28.4485	27.6356	28.2282	27.3809	27.403	28.7475	28.2268	28.5166	28.6599	27.8022	28.1826	28.0862	27.7239	28.6099	28.3487		27.0979	27.0547	28.4403	27.5599	26.8504	26.0395	28.6149	26.4561	28.7333	27.5091	26.7285	28.4628	28.6531	27.7667	28.3603	28.2385	25.9955	27.7699	27.3786	28.4951	28.6411	28.6086	28.7118
jgi|Aspni7|1115631	31.1614	31.795	31.8259	31.7869	31.7004	31.845	31.5562	31.774	31.6666	31.6304	31.4989	31.4998	31.3333	31.2833	31.5579	31.0634	31.4509	31.515	31.4401	31.3819	31.4427	31.3828	31.3239	31.4392	31.5245	31.3098	31.8299	31.5978	31.3377	32.0037	31.5511	31.6386	31.3936	31.7475	31.3333	31.0315	31.1785	31.5756	31.5549	31.1974	31.3956	31.4311	31.6092	31.4016	31.3348	30.9619	31.4527	31.4877	31.4651
jgi|Aspni7|1115661	29.7808		29.4939				30.1908		30.2337	30.1573	30.5199	30.3927	30.6201	30.5309	30.0841	30.5584	30.3408	30.4846	30.377	30.3474	30.3225	31.0486	30.6952	30.2434	30.5283	30.8763	30.9629	30.3209	30.3207	30.5902	30.4273	30.0018		29.7062		30.1081		30.5301	30.9116	30.0999	30.6415	30.2113	30.6561	30.0699	30.2414	30.5943	30.6239	30.5428	30.6811
jgi|Aspni7|1115666	32.1608	32.2797	32.441	32.3976	32.4427	32.6552	32.7568	32.8598	32.6772	32.7136	32.7218	32.7045	32.6322	32.4826	32.7245	32.7157	32.7408	32.8222	32.7094	32.5747	32.695	32.5531	32.5951	32.7777	32.7329	32.698	32.6684	32.8551	32.6186	32.8164	32.6664	32.9467	32.7833	32.3935	32.6019	32.6306	32.8604	32.7499	32.6919	32.6386	32.6486	32.6088	32.7039	32.6946	32.752	32.7031	32.6264	32.6644	32.7793
jgi|Aspni7|1115692				35.4519			35.3055			35.1736				34.9003				34.9186		35.2869				35.1512						35.1079	35.173			35.3739	34.9984	35.1745				35.1678	35.2317	35.2605	34.4319	34.929	35.0094
jgi|Aspni7|1115734	29.6849	29.8783	29.8327	28.8532	28.1112	30.1829	29.2188	29.6708	28.9206	28.2376	28.5278	28.7648	29.6876	29.9765	29.7629	28.4904	29.4966	29.143	28.2439	28.1294	27.9279		28.7189	28.9431	28.8409	28.4784	28.1048	28.7501	29.3769	28.4623	29.1794	29.3573	28.5083	29.6752	28.8173	29.2913	28.7161	28.8363	29.0716	29.2321	28.7879	29.4542	28.3464	29.6206	28.2833	29.4811	28.7912	29.259
jgi|Aspni7|1115737	29.8464	30.1231	29.541	30.4943	35.5114	30.1196	29.9048	30.4013	30.3508	29.2199	30.3684	30.2017	30.1801	30.2614	29.9541	30.3828	30.0051	30.2049	31.171	30.0916	29.9372	30.0409	30.2011	29.9213	30.1105	30.1061	30.3207	29.2852	29.8302	29.7415	28.0692	32.2076	34.1829	30.6917	29.4532	32.3197	30.19	29.794	30.5015	29.2733	30.97	30.0071	29.6944	29.7659	30.0063	29.9917	29.5024	30.279	30.1802
jgi|Aspni7|1115748		28.0155	28.0164	28.6733	27.1793	29.3684	28.9082	29.0875	28.7838	28.9791	28.3504	28.6597		28.3265		28.5767	28.7708	28.5602	28.885		26.9202	27.7321	28.3087	28.5276	27.8869	28.7939	28.6757	27.9615	28.2171		28.0963	29.1682	27.4063		27.8062	27.7373	28.5945	26.5313	28.7736	28.1964	28.2282	28.2096	27.6351	28.4775	28.3877	28.6516		28.2888	27.9256
jgi|Aspni7|1115759	28.8187	28.9671	28.3024																																			27.5391								26.7671	26.8408
jgi|Aspni7|1115767					31.0464	27.5913		30.8927	30.9757	30.3127	30.5259	30.2334			29.6467		27.1278		30.6793			30.6448			30.6653	31.011	30.5964	30.847		30.874		30.6938		29.0067	30.5832	30.1799	30.4631	30.4871	29.855			30.6248		29.0429	30.3208		32.9929	30.8207
jgi|Aspni7|1115790	28.9935	30.0302	29.9632		30.9156	29.8978		30.5943	29.6221			29.9625			30.1757	29.7064	29.9103	29.8841		29.5821	30.2392	29.7639		29.6167		29.2084		30.2517	29.7485	29.2371			30.245	30.5308	28.8343			28.7286	29.3075		28.6359	29.88		28.9608	28.6584	29.9602		28.8257	27.9493
jgi|Aspni7|1115814		29.3129		29.815				29.6827	29.62										30.2398			29.9485		29.5937				29.7304								29.8137	29.4384		29.8841	29.3909				29.6533				29.8571
jgi|Aspni7|1115976		30.3475	30.227			29.5379	29.6271			29.4154	29.0856	29.0172					28.7526		29.1641				29.0568	29.3207	28.9351				28.8228	28.7434	29.0162	29.4985						29.4691			28.8092	28.2901		29.0733	28.9611	29.0712	29.01	28.8302	29.2445
jgi|Aspni7|1116032	30.4722		30.471	31.0276	30.752	30.959	30.5627	30.896	30.6367		30.7323	30.5756	30.6079	30.4787	30.8961	30.6027	31.1911	31.1111	30.9289	30.4342	29.921	30.2884	31.5677	30.6324	30.86	31.0226	31.0088		30.7017	30.5883	30.966	31.1989			30.7774	30.8479	31.4216	30.7019	32.2735	30.8286		30.6825		30.4174	30.0237	30.7697	30.6073	30.8169	31.0603
jgi|Aspni7|1116124	24.5973		25.8697	24.9125	23.636
jgi|Aspni7|1116211	32.7591	33.0315	32.9241	33.2248	32.7503	33.1007	33.1833	32.8538	32.8168	33.0908	33.2218	33.0981	33.2524	33.2252	32.9515	32.9584	33.3893	33.2822	33.1413	32.9794	33.1323	33.09	32.9866	33.1416	33.196	33.6346	33.1073	33.0313	33.1373	33.0304	33.0948	33.3194	33.2828	32.7224	33.4411	33.3653	33.6017	33.0297	33.3117	33.258	33.2081	33.1567	32.9529	33.0354	32.9914	33.3079	33.236	33.3381	33.089
jgi|Aspni7|1116233	28.8717	26.3991	30.6683	31.0083	26.3302	30.7111	30.6839	30.6319	26.9095	30.8242	30.9472	30.5895	30.893	30.4126	30.725	31.0158	30.4794	30.3176	30.7055	30.8327	30.9485	31.0697	31.0081	30.8951	30.6292	25.5297	25.083	30.4007	30.365	30.3787	29.4458	31.1768	30.9202		30.4745	30.3654	30.8514	30.7129	30.6837	30.9026	30.8868	30.8604	30.5096	31.0688	30.4059	30.891		31.0999	30.8955
jgi|Aspni7|1116243	31.94	32.011	31.7634	32.3495	32.4164	32.5819	33.8374	33.8931	33.4737	34.0463	34.333	34.1394	33.9299	33.7775	33.8323	35.0665	34.4599	35.0436	34.3433	34.2379	34.3095	34.324	34.4349	34.4177	34.4595	34.3391	33.8081	34.0512	33.8642	33.8213	33.512	33.539	33.4726	33.8499	33.9912	34.0182	34.1259	34.0096	34.0245	33.2627	33.7796	33.6405	33.6548	33.6961	33.8957	34.5906	34.322	34.4302	33.6291
jgi|Aspni7|1116267	29.537	29.6324	30.1147	29.6767	27.3687	29.5763	29.3914	28.7703	29.3928	29.6632	29.9151	29.7933	29.793	29.5358	29.5014	29.7047	29.7003	29.6132	29.9395	29.4075	29.5427	29.6457	29.5803	29.6232	30.179	29.0803	29.1615	29.43	29.6508	29.741	29.3734	29.2785	29.0385	29.0441	29.6127	30.102	29.4666	29.6727	30.0616	29.728	29.493	29.2331	29.2238	28.9868	29.6891	29.7423	29.6952	29.2219	29.6636
jgi|Aspni7|1116331			26.9912	25.9272		26.5604				26.6995	27.3816	26.7104	27.4628			27.6963		26.9885		26.5346			27.2054	26.8596					26.6887	26.2255		25.9347			26.0805						26.3919			25.6983		27.2382	26.6156
jgi|Aspni7|1116561		31.235			30.9741			31.846	31.969		32.3896	32.1463	32.387	32.3639	32.611	32.8817	32.0384	31.8818	32.4594	32.7424	32.3939	32.3182	32.3235	32.0083	31.9469	32.3303	32.0896	32.2142	32.2475	31.4747	32.2751	31.7681	32.1101	32.6174	32.5288	32.6277	32.3227	32.5347	31.9359	32.2318	32.499	32.1639	32.3969	32.3401	32.0395	31.5716	32.0948	32.4519	31.7001
jgi|Aspni7|1116571	35.2804	35.3872	35.3514	35.6137	35.4739	35.7047	35.5465	35.5309	35.4391	35.3432	35.3038	35.2961	35.3043	35.3317	35.3824	34.9168	35.225	35.1094	35.2161	35.1874	35.1772	35.1688	35.2005	35.3144	35.4013	35.3151	35.4168	35.5236	35.3953	35.6093	35.4758	35.433	35.3906	35.5096	35.4002	35.4123	35.2837	35.3772	35.507	35.6146	35.4449	35.4167	35.4075	35.3872	35.2632	35.4091	35.4417	35.3085	35.3377
jgi|Aspni7|1116575	29.823	29.52	30.7923	30.168		29.6375	28.9645	28.5655	29.9496	29.8931	29.7972	27.8947	29.3457	29.408	28.362	29.56	29.4507	29.0825	29.0371	30.5548	29.7692	29.2976	29.6033	28.3481			28.8767	29.4705	29.7331	28.4407	30.0603	29.9458	30.156			29.8478	29.7582	29.2846		29.1834	28.3619	29.466	29.2712	28.6298		29.6083	29.0443	29.9993	29.3339
jgi|Aspni7|1116590			29.7016		28.1462				29.0734	28.6308	29.3565	28.8241			29.4798	29.5551		29.2952		28.6477			29.1682					28.7322		29.2281					28.6452		27.9436	28.8836		29.0444				27.6332	28.4979		29.4954	29.1715	29.2015
jgi|Aspni7|1116593	28.491		28.8325															29.1309					29.224						28.9402	28.2554			27.8662	28.3208	29.3702			29.3964								29.2936	28.9603
jgi|Aspni7|1116605		31.5238	31.6073	32.6642	32.4956	32.7402	32.4556	32.6499	32.2955	32.4575	32.4425	32.2355	32.6727	32.6858	32.8612	32.1074	32.3152	32.4056	33.0287	32.6258	32.6671	32.3801	32.4686	32.6919	32.4389	32.3574	32.452	32.4982	32.3364	32.6063	32.658	32.8966	32.9766	32.4511	32.4948	32.0716	32.4105	32.2467	32.2564	32.8643	32.4787	32.5844	33.563	33.4583	33.487	32.1935	32.117	32.5643	32.1413
jgi|Aspni7|1116617																								29.2658							29.829		29.2076							29.9406	29.2391	29.4572			29.0902	28.6157
jgi|Aspni7|1116628	34.3012	33.9407	33.7451
jgi|Aspni7|1116698	29.9876	28.7381	31.0102	30.226	30.5597	30.6561	30.7079	30.556	30.8503	30.662	30.7459	30.2217	30.3937	30.3921	30.3307	30.4323	29.7407	30.4716	30.0722	29.9162	29.9324	30.1223	29.6715	30.4577	30.3752	29.9804	30.4371	30.2063	29.7108	30.2019	30.1107	30.3945	29.9417	29.9877	30.0904	29.9897	29.8606	30.3977	30.0956	29.5512	29.917	29.9125	28.7867	29.7587	30.1223	30.6554		30.5209	30.2127
jgi|Aspni7|1116766	35.0404	35.1072	34.9821	34.2133	34.4177	33.9531	32.9174	33.0458	33.4524	32.0461	32.044	32.2027	31.1845	30.5759	31.1406	31.5987	32.3686	32.4531	31.7698	31.4839	31.8165	32.3796	32.1296	32.1668	32.1683	32.4321	32.2356	31.1224	31.4242	31.3647	33.6467	33.3164	33.2278	31.0957	31.3207	31.3199	32.1826	32.3894	32.7088	30.9498	31.1216	31.1041	30.6172	30.5667	31.0863	32.0491	32.3127	32.1128	32.8488
jgi|Aspni7|1116811	29.9781	31.5198	29.6901	32.1531	31.5556	31.6309	31.8488	31.5856	31.4651	31.9573	32.1041	32.0658	32.0952	31.5794	31.8489	31.7782	31.2505	31.6641	31.8724	31.9147	31.9981	31.8358	31.7964	31.6425	31.8608	31.718	31.2692	31.7686	31.9769	31.9633	32.0637	31.9615	31.9001	30.6896	31.9792	31.9772	31.8212	32.1369	31.8763	32.0348	32.1159	31.863	31.5644	32.1273	32.0963	31.9109	31.9651	32.4024	31.4627
jgi|Aspni7|1116841	30.5004	30.6029	30.6563	30.7077	30.5225	30.6439	30.7021	30.4029	30.482	30.0352	30.1727	30.2219	30.1649	29.9397	30.1523	30.0795	30.1244	30.1965	30.0258	30.1539	30.2011	30.2345	30.3459	29.9471	30.2922	30.3979	30.2133	30.3298	30.1383	30.3439	30.4532	30.3472	30.49	30.19	30.0721	30.1847	30.4802	30.1679	30.3202	30.146	30.2649	30.37	30.227	30.0955	30.3659	30.1411	30.1326	30.1942	30.4795
jgi|Aspni7|1116889	27.8787		28.3401	28.7368		28.4717	27.5872		28.4549	28.4276		28.5318						25.9283		28.2554			27.2385		28.1405		27.4746	28.7002		29.1547	28.416		23.9313				27.6818	27.2976									27.0913	28.4074
jgi|Aspni7|1116897	30.1092	29.5855	29.8205	29.6534	29.2195	29.0001	29.3979	29.4068	28.9716	28.7807	28.7031	29.3384	28.7396	28.8846	28.3321	29.1813	29.185	29.7564	29.2645	28.7702	28.521	29.051	28.7495	28.7279	29.2867	29.5653	29.0419	29.0908	28.8768	29.0577	28.9259	28.998	28.6175	29.0625	28.8628	29.3462	29.2037	29.3055	28.9729	28.2438	28.4505	28.4954	28.3282	28.5124	29.0376	28.6987	28.5432	28.6273	29.542
jgi|Aspni7|1116974															34.6713									34.5302		34.3763		34.4526	34.9263	34.2726	34.0151	33.4333	34.4573			34.3697	34.8734										34.901
jgi|Aspni7|1117050	27.8457	28.0411	27.7797			27.9401	28.1304	28.0397		28.3207	28.2695	28.1141	28.4967	28.1675	29.5904	29.4364	28.8778	30.1613	28.2213		26.8876	28.2785	28.4255	29.0376	28.6061	28.411	27.7138	28.1296	28.3149	27.123	28.3665	27.3579	24.6831	26.6168	28.2311	27.6337	27.0146	28.8114	28.112	28.201	28.6264	28.2713	28.5196	27.9834		27.3502	27.8485	27.3429
jgi|Aspni7|1117068	31.5046	31.58	31.653	31.4222	31.2487	30.7549	31.4228	31.1197	30.6174	30.3529	30.8843	31.8151	30.2921	30.7661	30.2784	30.6871	30.4352	30.4923	30.6836	31.0651	31.1614	30.7932	30.7685	31.4197	30.9039	30.354	30.1858	30.1009	30.3173	30.3182	30.8549	31.3717	31.4842	30.3932	30.3118	30.3115	31.2341	31.8218	30.6685	31.2917	30.7463	30.587		30.1847	30.5044	31.0341	31.0442	30.8108	30.9122
jgi|Aspni7|1117147	31.3042	30.8157	31.6064	30.6758			31.3451	31.5689	31.4741	31.3283	31.678	31.4591	30.9377	28.4433		30.9768	31.1269	31.3368	31.6093	31.9968	31.062	31.2615	30.8495	30.9931	31.3658	29.8448	28.563	31.2187	29.4934	31.0057	30.8438	31.5042	31.2019	31.3833	31.0402	30.5754	31.5033	31.1435	31.1029	30.7625	30.8967	28.7453	32.1835	31.1729		28.3646	30.8365		30.8147
jgi|Aspni7|1117161	30.3743	31.0518	30.6079	30.8908	30.8138	31.0308	30.7095	30.997	31.0088	30.6071	30.6682	30.4415	30.4634	30.5595	30.5878	30.2891	30.7124	30.3523	30.446	30.365	30.7813	30.4065	30.8008	30.8539	30.5973	30.776	30.5156	30.6708	30.3597	30.4308	30.7563	31.0454	30.8626	30.8203	30.5156	30.5224	30.664	30.7013	30.3969	30.8881	30.5464	30.5753	30.6152	30.787	30.3443	30.974	30.4453	30.4935	30.2014
jgi|Aspni7|1117192											30.9274								29.2955						32.1151	30.9226	29.3912	30.7561					30.7418				30.4368		29.7809				29.0582	33.4678	29.5567
jgi|Aspni7|1117213				29.0472													28.6607	27.8274		27.5131						27.689								26.0262				28.7976			28.5339	27.9239				27.7211	28.3772
jgi|Aspni7|1117275	33.866	33.5638	33.3959				34.2087	33.9502		33.6004								33.4455		33.4468			33.4035			33.8489						34.0921	34.5822				34.0665				33.7826	33.9609					33.8835		33.9166
jgi|Aspni7|1117353	30.6614	30.8125	30.8882	30.063	30.0573	29.4069	30.6815	30.9334	31.2055	30.3703	30.3458	30.0461	29.2435	29.5657	30.2795		28.0243	26.838	30.5578	30.2144	30.7451	29.8941	29.3066	29.9832	29.8306	29.4744	30.5948	29.5754	30.0413	30.0907	30.9338	30.6831	30.7934	30.4113	30.1912	29.7223	30.0771	30.1987	30.7603	30.4506	29.0634	29.6013	29.9452	29.8095	29.7806	29.118	28.9629	29.2817	30.0006
jgi|Aspni7|1117390	32.6147	32.8023	32.5086	32.8851	32.531	32.7851	33.2103	33.0507	32.9372	33.3134	33.2265	33.1174	33.0534	33.0426	33.0141	33.1323	33.2216	33.2267	33.1344	33.0752	33.2666	33.1801	33.2148	33.3092	33.3242	33.1636	33.1822	33.1166	33.1408	33.108	32.9893	33.1069	32.9794	33.2353	33.1913	33.0253	33.1165	33.0033	33.1657	33.1298	33.0433	33.2452	32.7698	33.0453	32.9557	33.2315	33.2182	33.1635	33.1429
jgi|Aspni7|1117410	30.2801		31.1376		30.1601		31.4018	31.0818	31.5048		31.4103	31.3357	30.9578	30.0877	31.0906	31.2469	30.9806	31.4005	31.7458	30.8256	30.8737	31.4373	31.2284	31.3802	31.2902	31.0655	30.9963	31.2121	31.0269	31.3703	30.7545	31.4299		30.6257	30.7994		30.8054	31.0653	31.4004		31.1428	30.9666		30.8951		31.0934	31.1209	31.4785	31.494
jgi|Aspni7|1117419	34.3612	33.9925	34.2975	34.2916	34.1525	34.2761	34.9233	34.515	34.1941	34.399	34.4844	34.4495	34.0185	34.4839	34.2285	34.3777	34.3963	34.5061	34.3882	34.2256	34.5216	34.4322	34.4759	34.6518	34.3487	34.5472	34.4086	34.4874	34.3177	34.3044	34.2204	34.9362	34.9101	34.3916	34.3867	34.1677	34.8382	34.1653	34.4047	34.206	34.2409	34.1795	34.2047	34.0561	34.4073	34.3427	34.1657	34.4012	34.5169
jgi|Aspni7|1117429	32.7416	32.6432	32.7196	32.5912	32.6457	32.5045	32.0959	32.387	32.2267	32.229	32.0866	31.9883	31.9094	31.9252	31.9861	32.0923	32.0111	32.1708	31.9779	31.8112	31.6785	32.038	31.9616	32.0669	32.1349	31.8691	32.2132	32.1186	31.9367	32.1397	32.2216	32.3035	32.1461	32.2894	31.7596	32.0113	32.2843	31.8608	32.2477	31.9411	32.1085	32.2514	31.827	31.7422	31.9288	31.8207	31.7317	31.9493	32.0972
jgi|Aspni7|1117445	25.7451	25.7402	26.3757	26.5035		25.6604	26.2485	26.2437	26.2054	27.146	26.1383	26.4342	26.5789	25.7597	25.9484	26.108	25.6809	25.8368	26.7218	26.676	25.8805	26.0061	25.119	25.7206	26.6742	25.6665	25.5557	25.9865	26.2315	26.7687	26.3473	27.0354			26.3391	26.3553	26.5342	26.0471	26.0886	26.3532	26.1887	26.0833	26.8283	26.4426	27.1316	26.2998	25.2058	26.7217	26.0113
jgi|Aspni7|1117523	31.9942	31.982	31.7971	31.3701	31.5405	31.0163	30.3469	31.4011	31.389		31.8153										30.3839			32.3101		29.1744	30.559				31.8983	31.4137	31.2281	29.8083			29.6228	30.8721								29.4357	30.8768
jgi|Aspni7|1117532	27.1482	27.7141	28.2172	28.1245	25.2847	26.6587	28.1989	28.9137	28.1041	28.3339	28.8702	27.9324	28.6367	28.2691	28.9892	28.0665	28.3973	28.1037	28.9072	29.2531	27.9189	28.4946	28.6638	29.6224	28.7922	28.2869	28.3619	28.4676	27.7914	28.4423	28.1579	28.6179	27.5323	27.8104	29.2242	28.8422	28.5995	26.7342	27.8017	28.6376	28.6066	27.9933	27.9581	27.6196	27.7842	28.1311	28.4908	28.9062	28.0167
jgi|Aspni7|1117592	27.7998	27.1312	28.4126	28.1486	27.5528	27.5172	27.3552	26.5023	27.4975	28.1275	28.2827	27.4278	26.5924	27.6202	27.9365	28.0887	25.4886	27.4221	26.5597	28.1084	26.1787	27.9225	26.4282	27.7832	27.2624	27.2101	27.7971	27.188	26.2813		26.8854	28.0783	22.4624		27.8247	27.741	27.8212	26.3379	27.545	27.3779	27.1055	27.1335	21.8673	27.1817	26.3849	26.5902	26.4943	27.7914	27.4828
jgi|Aspni7|1117636	36.7373	36.7562	36.0188																													36.5632					35.6288		34.7069
jgi|Aspni7|1117687							31.5467					31.2086	31.739							31.3884			31.0078	31.1798						31.0575				31.811						31.484		31.7449				30.5396			31.6128
jgi|Aspni7|1117746	27.9165		28.4761		29.2419	27.7617	28.8152	28.404	28.1855		28.5089	28.0898	26.4596	28.6493	28.21	28.8523	27.5665		28.0843	27.8256		27.6088	28.1937		27.6109	28.5862	28.2403	28.4463	27.7082		26.6958		28.2003	27.8601	27.6339	27.5283	27.8794		27.8543	27.4222	26.7821	27.8786	27.4897		23.9152	28.1576	28.2119	27.7569	27.5593
jgi|Aspni7|1117757	31.6209	32.267		32.5946	32.3998	32.4612	32.7729	32.6076	32.6344	32.719	32.9199	32.609	32.7158	32.7657	32.743	32.5807	32.6749	32.6778	32.7056	32.7547	32.6721	32.8408	33.008	32.8075	32.6038	32.1543	32.3991	32.8357	32.6785	32.818	32.3628	32.5725	32.7516	32.4987	32.4335	32.5501	32.6116	32.4816	32.5064	32.6483	32.8009	32.8209	32.5098	32.6361	32.614	32.6976	32.5528	32.7083	32.568
jgi|Aspni7|1117798	32.5333	32.3636	32.5034	32.5444	32.6643	32.8009	32.7391	32.6601	32.7267	32.5692	32.7163	32.7408	32.6454	32.5868	32.7702	32.6704	32.5732	32.6858	32.7068	32.5997	32.5055	32.6074	32.5933	32.6553	32.6883	32.4876	32.6782	32.7151	32.5255	32.6792	32.7424	32.8459	32.4849	32.3016	32.5413	32.6749	32.481	32.5027	32.6828	32.7734	32.6275	32.5585	32.4294	32.4455	32.5243	32.3868	32.6938	32.6098	32.6085
jgi|Aspni7|1117813	31.7515	31.4681	30.0055	31.8844	29.8665	30.4351	31.7735	30.4616	30.2789	30.8789	30.7149	30.3955	30.8004	31.2357	30.6402	30.7547	30.9182	30.0519	30.7041	30.5964	30.9154	30.619	30.883	30.6418	30.6449	30.0641	31.4954	30.5549	30.6774	30.2446	30.7426	30.8211	31.0244	31.0512	30.3372	30.523	30.6989	30.4917	30.6958	30.722	31.0164	31.0232	30.9989	30.718	30.6289	30.2852	30.0471	30.7152	30.0789
jgi|Aspni7|1117827	29.3115	29.6908	29.4329	28.2517	28.0478	27.9211	28.5545	28.5719	27.9582	27.5971	27.6071	28.0733	25.7827	27.7832	27.8815	27.7285	27.557	27.9913	27.4225	27.0553	27.3035	25.692	27.6475	27.7742	27.4	27.454	26.5097	27.5478	27.9615	27.7399	28.0148	27.2471	26.6474	27.2066	27.3938	26.4338		27.0699	28.1526	27.4701	26.6912	28.0393	27.1022	26.0226	27.4483	27.7898	28.3938	27.8246	27.73
jgi|Aspni7|1117857		27.5939		31.1436	31.4561		29.3991	31.6751				31.2745			31.807	31.4835		31.1772	30.8339	29.6054	29.6324		32.227				30.9663			38.2928				28.8545			30.6542	30.6903	27.2112				31.9958	30.7963	31.6567	29.8109	31.6001	31.1575
jgi|Aspni7|1117893	29.2476	28.7571	29.2361	28.4748		29.1485	29.1659	29.0812	28.8476	28.5497	30.1673	29.8829	29.6527	29.326	28.2715	28.1958	28.9834		28.9092	28.5982	28.1461	28.8632	28.8898	28.6168	28.6618		30.6891		28.8069		29.8603	28.9139	28.3153		28.308	28.6675	29.3317	28.8902	28.8048	28.558	28.6579	29.1213	27.6527	28.9407	29.4744	28.3817	29.6182	28.651	29.1921
jgi|Aspni7|1117906	26.5786	27.733	27.3662	26.6127	27.7341	27.1433	27.3378	26.956	27.587	27.3355	27.111	26.8405	27.0379	27.5517	26.9394		26.3531	27.2855	27.1086	25.4396	26.7436	27.1032	26.4345	27.0298	27.5226	26.6486	27.8904	26.8759	26.464	27.3417	27.6438	26.7768	27.7352	27.1557	26.9659	26.6844	28.1458	27.3833	27.782	26.4112	25.2323	26.3213	25.807	24.9525	27.5489	26.6778	27.239	25.9905	27.4104
jgi|Aspni7|1117907	29.3537	29.8312	29.5937	29.6294	29.3945	29.3112	29.305	29.7352	29.4519	29.4743	29.5453	29.5226	29.3633	29.3145	29.5457	29.528	29.2081	29.5068	29.2326	29.652	29.4034	29.3839	29.2298	29.3135	29.5609	29.3705	29.4216	29.4927	29.1164	29.3022	29.4996	29.285	29.5025	29.5337	29.1978	29.3014	29.0235	29.5185	29.3327	29.1067	29.0224	28.9041	29.1645	29.3664	29.1801	29.5554	29.1624	29.3709	29.1685
jgi|Aspni7|1117980	29.9638	29.5511	29.8045	29.2453	29.2886	29.4773	29.2255	29.1041	29.2883	29.6081	29.1189	29.3637	29.0757	29.1832	29.4828	29.3627	29.4942	29.6165	29.0246	28.6648	28.9722	28.8386	29.0529	29.4529	29.4393	29.3443	29.1588	29.3912	29.6193	29.2117	29.2216	28.9988	29.7197	29.6917	29.2246	29.3691	28.9937	29.5791	29.4078	29.5708	29.4185	29.634	29.1215	29.2173	29.2272	29.4432	29.5873	28.9605	29.4357
jgi|Aspni7|1118079	34.6813	34.9934	34.6894	34.7208	34.9562	34.5941	34.8648	34.9693	34.9191	34.9334	34.9344	34.907	35.0292	34.8742	34.7645	34.6568	34.7357	34.6599	34.9705	35.1936	35.0606	35.0054	35.059	34.7868	35.0326	34.8754	34.9079	35.0783	35.1361	34.8671	34.5412	34.525	34.8942	34.6871	35.1256	35.1678	35.0402	35.0717	34.9766	35.0606	35.2833	35.1132	35.2111	35.3116	35.119	35.1969	35.1153	35.1743	35.044
jgi|Aspni7|1118174	38.0249	38.5096	38.3167	35.8747	35.4172	35.8703	35.8492	35.5227	35.7949	35.8162	35.5301	36.0072	34.5427	36.3978	35.3356	33.7252	34.6611	33.8575	35.8165	36.6722	36.15	36.0832	35.9983	36.1218	35.9067	35.8556	36.6656	35.7122	35.748	36.1405	36.5689	36.4349	36.6744	36.265	36.2652	36.6499	36.7784	36.7055	36.9998	36.0226	35.7388	35.2377	35.7047	35.6188	35.3137	35.601	36.2475	35.5846	36.0395
jgi|Aspni7|1118238		29.5608		27.1272	29.7449		29.6976	29.8037	29.8666	29.9384	30.268	30.0058	29.8969	29.7771	30.0924	30.0338	29.727	29.7845	30.2016	30.2101	29.5485	30.176	29.9195	29.959	29.9047	29.7216	29.9914	30.0455	30.2807	29.8914	30.2145	29.8761	30.1895	30.9446	30.222	30.3813	30.2854	29.9224	30.0031	30.0126	29.7014	30.2396	30.0682	29.8079	29.6099	29.9426	30.4325	29.9377	30.0033
jgi|Aspni7|1118261	29.0888	27.7367		28.1864	27.6677	27.8151	27.5912	27.4824		28.9938	28.7368	29.8481	29.3787	30.419	28.0701		24.3516	27.0589	28.0334	31.7723	29.1523		29.2271	30.6829	28.3192	29.8152	27.5638	31.7658	29.379	30.4362	30.9428			29.8318	28.3119	27.8278	27.7424	28.4947	28.9133	30.5589	29.7225	29.6663	30.0253	28.4446	28.9151	28.7144		28.1927	27.89
jgi|Aspni7|1118292	32.3229	32.3825	32.1245	31.1425	30.8276	30.2413	30.5679	30.5452	30.6499	30.6212	30.3559			30.041	29.9319	30.0803	30.6941	30.7572	29.9027	29.9084	29.9952	29.0096			30.242	30.1456	30.9163	30.2395		30.5325	30.7064	30.3164	30.5088	30.8988	30.1749	29.1254		30.5389	30.7771	29.997	30.1614	30.4709	28.885	30.3247	30.1142	30.5389		30.5003	30.2252
jgi|Aspni7|1118324		31.4125	31.5707	31.7686		31.5831			31.2917	31.1889	31.4647	31.0919	31.3551			31.2677	31.6396	31.2319	31.3881	31.0938			31.7587	31.8371	31.4231			31.2701	31.6835	31.5055	31.8785	31.5336			30.8099		31.0719	31.6944				31.4589		31.3362	31.4442	31.3859		30.8085	30.6288
jgi|Aspni7|1118349	27.4282	30.9458	29.418
jgi|Aspni7|1118363		27.2767	28.5707	30.1556	28.1932	30.2479	29.7213	29.0596	30.0116	29.4857	29.4377	29.8993		29.596	30.289				29.7869	30.4235	29.4032	30.0152	29.7168	29.7866	30.2126	29.5453	29.2678	30.0545	30.4697	30.0538	29.5453	29.4155	30.6956	29.3119	29.9275	28.6929	27.91	30.1091	30.0652	29.9415	29.9164		29.6588	29.7215	29.9747			30.2322	29.1894
jgi|Aspni7|1118424				28.8869						29.7262	28.5753	30.0117	30.5258	30.3655	30.8119	28.9066	29.8276	28.966	31.2254	30.0233	29.3721	29.5845	30.1169	29.5723	28.8702	29.6275	29.1211		30.2506	29.9477	30.3628	29.0844	29.7805	29.1342		29.9512		29.4213		29.9815	30.0812	30.5773	28.3899	29.0226	28.6168	29.5355	29.9368	29.6185	27.5367
jgi|Aspni7|1118428	30.817	31.1726	31.275	31.1755	30.305	31.0605	31.6768	31.5295	31.7589	31.8783	32.0572	31.7272	31.4687	31.1745	31.4463	31.8826	32.0611	31.9463	31.7968	31.9404	31.8897	32.0481	31.9044	31.6755	31.9583	31.7348	31.8467	31.6308	31.5806	31.7654	31.8364	31.3778	31.6847	31.7689	31.9102	31.5881	31.3082	31.9288	32.0941	31.269	31.4499	31.4534	31.3709	31.7035	31.3765	32.1218	31.9464	32.0247	31.7032
jgi|Aspni7|1118448	31.5955	31.7344	32.1014	32.0252	32.3451	32.4934	31.6463	31.815	31.4676	31.2924	31.2701	31.078	30.842	31.0996	30.6349	30.8776	31.0802	31.1058	31.0486	30.7315	30.8658	31.2707	30.667	31.0039	31.1381	31.5452	31.3936	31.2587	30.7726	31.2127	31.2635	31.2987	31.11	31.3549	31.7201	31.6932	31.4398	31.3143	31.3107	30.6847	31.2602	31.201	30.5064		30.5157	31.0653	31.0363	31.1441	30.7785
jgi|Aspni7|1118470	30.317	31.2313	30.4064	29.9693	30.3678	29.9238	30.2223	30.5633	30.4097	30.1701	30.2397	29.9721	29.9067	30.3809	30.007	30.0476	29.9648	30.2	29.948	29.9076	30.539	30.1977	30.408	30.243	30.0666	29.7857	30.4951	30.2072	29.9382	29.8525	30.1272	30.3497	30.1658	30.0706	30.1371	30.3058	29.8606	30.5763	30.4182	29.8919	30.0457	30.1599	30.5853	29.8835	29.7372	30.216	29.9764	29.8694	29.5187
jgi|Aspni7|1118552			30.6918	30.9985	30.7041	30.8448	30.6456	30.5631		30.7743		31.0297		29.7223		31.3867		30.9764		31.1555	30.3868	30.7776	30.5973		30.655	29.3096	30.3185	30.0576	30.5523	30.6788			29.8336		30.2982	30.0448		30.4144	30.3277		29.7811	30.8149	29.3997				30.1085	30.6007	31.0957
jgi|Aspni7|1118640	30.6131	30.2916	30.6276	30.6018	30.0891	30.5608	30.5211	30.306	30.4114	30.439	30.2967	30.1667	30.2218	30.2089	30.4748	30.274	30.4313	30.6794	30.3439	30.0516	30.3894	30.2492	30.4284	30.5723	30.5532	30.5592	30.543	30.5789	30.1662	30.4609	30.4735	30.3347	30.6546	30.6661	30.7455	30.4437	30.1182	30.4867	30.4353	30.311	30.187	29.9047	29.9033	29.8901	30.1657	30.6138	30.262	30.3766	30.2844
jgi|Aspni7|1118687	34.2099	34.1111	34.266	34.1044	33.8921	33.9802	34.0797	34.2156	34.0626	34.1915	34.2216	34.0629	33.9791	34.0622	34.1072	34.1193	34.0874	34.0742	33.9558	33.8976	34.0135	33.9934	34.0315	33.9697	34.2323	33.9568	34.0003	34.0556	33.9454	34.1664	34.1344	34.2431	34.0609	34.15	33.9209	33.9791	34.0955	34.0754	34.0542	33.8989	33.9719	33.9807	33.6497	33.7518	34.0707	33.734	33.7744	34.1005	34.1194
jgi|Aspni7|1118699		30.0183					29.9761						29.2613	31.2559	29.4434			29.8154	29.87							29.9153	30.0272				29.4061	29.5059					29.6074		29.8302		29.1325		29.6221				29.7453		29.2766
jgi|Aspni7|1118744			28.3913		23.9557																25.2666								25.2152					25.3235	26.0917	26.929										25.6271	25.9528
jgi|Aspni7|1118755	26.2126	27.1586	27.1482	26.9979	25.895	26.7708	27.8467	27.8809	27.2589	27.4634	27.1309	27.4395	27.1793	28.1939	27.2386	27.6158	27.4863	27.5282	27.716	26.9664	27.6946	27.3739	27.2867	26.7219	28.0465	27.2806	27.8674	27.7319	27.0887	27.4237	27.5202	27.417	28.3391	28.1743	28.0391	28.3286	28.8783	27.5172	27.5569		27.5555	27.3278	27.5063	27.241	27.8142	27.8314	27.2622	27.9973	27.2223
jgi|Aspni7|1118863	28.8027	28.6338	29.0513	29.2141	28.5332	28.8802	28.8264	28.3794	28.4195	28.8623	28.699	28.7672	28.817	28.8179	29.1032	28.3296	28.9023	28.7638	28.9375	28.5829	28.7352	28.5052	28.8343	28.8905	28.9342	28.484	28.3816	28.5913	28.7278	28.8775	28.8196	29.1536	28.6881	28.7697	28.6909	29.0874	29.09	28.734	28.9194	28.9515	28.8945	28.817	28.6484	28.7895	28.819	28.7304	28.7459	28.9582	28.7438
jgi|Aspni7|1119041	29.5379	29.7993	29.9065	29.5768	30.0205	29.4014	29.711	29.4578	29.1609	29.9345	29.8007	29.7774	29.6515	29.4926	29.7428	29.3127	29.6717	30.3986	29.9069	29.0761	29.025	29.6804	29.7014	29.9344	29.9135	29.8595	29.7185	29.132	29.6515	29.1006	29.8758	29.9752	29.497	29.6303	30.5281	29.9893	29.7046	29.6958	29.9079	29.5824	29.6838	29.5635	28.5312	29.5613	29.8271	29.6139	29.9106	30.0067	29.375
jgi|Aspni7|1119058	31.4927	31.4042	31.4455	30.8473	30.7501	30.4262	30.5765	30.1368	30.4051	29.3603	29.2924	30.0245	29.6122		29.3757		30.0558		30.0306		30.1682	29.8787			30.3897	30.4031	30.5385	30.036	29.9131	29.8821	30.2396	30.3752	30.6846		30.0441	30.5272	30.5351	29.926	30.1527	29.533	29.9287	29.0069	29.3132	29.8727		29.9937	30.0785	30.1815	29.6579
jgi|Aspni7|1119170	39.6321	39.489	40.1232	39.269	38.8302	39.3334	39.5766	39.5777	39.5215	39.558	39.7878	39.7298	39.6048	39.3444	39.63	39.3696	39.4352	39.7998	39.7267	39.7847	39.7427	39.2828	39.5097	39.6036	39.7393	39.5975	39.5882	39.6668	39.7791	39.6204	39.5726	39.4406	39.651	39.6885	39.618	39.6536	39.455	39.8084	39.5676	39.4812	39.6601	39.5558	38.7601	39.4246	39.2567	39.2655	39.5824	39.1847	39.168
jgi|Aspni7|1119183	31.1673	31.2972	31.2531	31.0661	31.3809	31.1207	30.759	30.5241	30.9355	30.4798	30.3881	30.6796	30.5987		27.1129		29.5666				30.1897	30.7867	30.7285	31.0835	30.2593		31.1279	30.4479	31.1741	30.8561	31.2784	30.9269	30.1274	30.9976				30.7326	28.1203	31.7975	30.0909	29.8005	30.4716	30.4357		30.5782	30.6074	30.2895	30.2927
jgi|Aspni7|1119201	27.667	28.6564	28.8781	27.7717	25.6171	27.3681		26.0323	27.5359						24.637							26.6058	25.9403	25.9932													23.7345	27.2983								24.7427
jgi|Aspni7|1119231	31.3772	31.4081	31.2763	32.4946	32.4638	32.4052	32.1108	32.1243	32.2213	32.3666	32.4163	32.4262	32.541	32.4747	32.6202	32.455	32.4571	32.4124	32.0168	32.1732	32.102	32.1577	32.18	32.0468	32.4188	32.4063	32.355	32.5196	32.4638	32.5762	32.1263	31.7882	32.1142	32.6958	32.5465	32.4725	31.9793	32.3924	32.4027	32.7228	32.6587	32.5395	32.5417	32.4928	32.5011	32.4545	32.4795	32.3256	31.9414
jgi|Aspni7|1119256	30.4868	32.2818	32.4076	32.9639	32.5616	32.6746	32.4004	32.4442	32.4174	32.3192	32.3678	32.2532	32.3953	32.2716	32.2658	32.6334		32.6152	32.1077	32.2191	31.9801	32.3829	32.3645	32.3499	32.4129	31.26	31.9693	32.2773	31.8434	32.3898	31.8312	31.9903	31.665	31.4121	31.6658	31.2127	30.742	31.7518	31.6568	31.7881	32.2718	32.2508	31.5149	32.6199	32.2475	32.4108	32.0099	32.553	32.1183
jgi|Aspni7|1119260	29.5758	29.5188	29.338	29.9169	29.4249	29.199		29.0412	30.1169	29.9229	30.0222	30.0456	30.3326	29.9349	29.945	30.121	29.9198	29.6679	29.8361	30.1384	29.9739	29.9316	29.842	29.7142	29.9498	29.8984	29.5901	29.8205	30.021	29.9484	30.1329	29.2595	28.452	30.2319	29.9953	30.3131	29.4355	29.9801	29.675	29.9511	29.9258	29.7149	30.2223	30.245	30.3299	30.1053	29.8656	30.1314
jgi|Aspni7|1119261	35.2864	35.3493	35.1661	35.4258	35.0761	35.1675	35.6348	35.3859	35.5601	35.4624	35.4098	35.5598	35.6765	35.6155	35.4224	35.2899	35.5323	35.4993	35.6794	35.8141	35.4017	35.461	35.4894	35.3937	35.6797	35.3336	35.6962	35.7797	35.8018	35.482	35.5143	35.9334	35.6144	35.0138	35.6788	35.4825	35.7245	35.4377	35.7364	35.4997	35.5873	35.3191	34.7133	35.1009	35.1269	35.5157	35.4742	35.6782	35.48
jgi|Aspni7|1119306	30.9423	30.9351	30.9512	30.5739	30.6352	30.102	30.4568	30.7896	30.9129	30.5519	30.7859	30.8079	30.6005	30.3904	30.6751	30.6366	30.3515	30.5545	30.4815	30.4293	30.4978	30.767	30.4303	30.4291	30.6201	30.7889	30.8778	30.7524	30.3458	30.8491	30.6852	30.4347	30.6531	30.5457	30.4852	30.6745	30.8672	30.6423	30.6755	30.4089	30.4767	30.5283	30.503	30.5505	29.943	30.2064	30.5626	30.6249	30.6559
jgi|Aspni7|1119364	31.0111	31.0699	32.2245	32.4628	32.5752	32.6564	33.1081	33.2823	33.0825	33.5032	33.6877	33.5451	33.6858	33.4823	33.8062	33.739	33.4988	33.6256	33.7162	33.6993	33.8378	33.277	33.2587	33.1592	33.6703	33.3	33.4348	33.6102	33.5123	33.6204	33.3536	33.2557	33.3139	33.3658	33.6706	33.614	33.353	33.4455	33.3946	33.6409	33.6063	33.4458	33.487	33.6226	33.5702	33.5729	33.61	33.8027	32.7651
jgi|Aspni7|1119477	31.9775	32.1936	32.1073	31.6396	29.7376	31.3165		29.9964	32.0754	27.8773	31.8432	31.5235	31.1952	30.178	32.1214	31.3636	31.8036	31.5434	31.5367	30.1062	31.8336	31.883	31.8222	31.8862	32.155	31.5035	30.3508	30.2088	31.7023	29.4997	31.9547	31.7795	31.8114	32.4423	32.0787	32.1183	29.1959	29.0876	30.5169	31.9956	31.7167	31.4267	31.7182	31.7455		31.8466	31.9735	31.8296	30.0148
jgi|Aspni7|1119488																			27.8961	27.7785	28.5852								25.8072		28.1033	26.1789										27.1971
jgi|Aspni7|1119496		26.0987			26.2111	28.7751	28.7343	28.583	28.1703	28.8205	29.0248	28.8863	28.7517	28.4807	29.0855	28.4814	28.0094	28.7143	28.9196	28.9751		28.8861	28.6441	28.964	28.9065	28.7024	28.8103	28.7619	27.872	28.9781	28.8331	28.0703		28.1383	28.4556	28.5756	27.3421	28.852	28.6082	28.7437	28.8612	28.2639	28.9674	28.6311	28.7956	27.9556	27.8115	28.443	27.5694
jgi|Aspni7|1119509	33.9889	34.5364	33.7433	33.5159	33.3242	33.6562	32.7875	32.5986	32.5517	32.3533	32.4513	32.5576	32.2893	33.2742	32.5791	30.9136	32.5832	32.0789	31.8707	32.4788	31.5547	32.5911	32.7397	32.8898	32.4252	32.3315	33.1006	32.72	32.551	32.8605	33.0653	32.8779	32.9565	32.2217	32.1722	32.8476	32.9923	31.9837	32.3565	33.108	32.8821	32.4821	32.6792	32.8915	32.8154	32.2399	32.6382	32.0644	32.5153
jgi|Aspni7|1119512											29.9599		30.6533			30.8986		30.5386		30.2674									29.997						29.6942						30.8427	30.5748		30.8509	30.7621			30.1994
jgi|Aspni7|1119523	28.9434	31.2597	30.1837	29.6378	29.3242				29.4885																							25.7853	29.5973
jgi|Aspni7|1119542	25.8909		25.1793	26.1755		26.2533	26.2649	25.849			25.42	21.6413				26.0978	25.805		25.2224	23.8957	25.468		26.149	25.9081	26.2429	25.9314	24.9732	25.7149	26.0959			26.1477			26.1174	25.3988			25.9599			26.5019			27.5963		25.8213	25.7203	26.5115
jgi|Aspni7|1119580	31.9751	31.75	32.1858	32.4659	31.9811	31.7037	31.968	32.2046	32.0212	32.1104	32.0764	32.1968	32.0091	32.139	32.0958	31.6276	32.1182	31.8956	31.9371	31.5531	32.1341	32.1028	31.9006	32.0453	32.1377	32.1085	32.0978	32.0834	32.4666	31.7042	31.8691	32.1007	32.3369	32.2886	31.8625	32.0696	31.784	31.5362	32.1837	31.7313	31.7033	31.9304	31.8132	32.0234	32.022	31.9973	32.0091	32.0558	31.7667
jgi|Aspni7|1119615		28.8067			28.4322	26.8343	28.372	26.8558	28.4127					26.994				27.5459			27.4174					27.5063	27.376					29.0468			26.0432	26.301		26.2722	26.4605		26.2617		27.3894	26.3346
jgi|Aspni7|1119648	33.1736	32.9936	33.4991	33.4754	33.3026	33.3676	33.5081	33.5217	33.3278	33.0286	33.1112	33.0334	32.9465	32.9123	33.1357	32.7887	33.0228	33.0731	33.1027	32.8954	33.1559	32.9998	33.2005	33.1437	33.2232	33.0851	33.0113	33.0514	32.8042	33.0457	33.1606	33.3367	33.1648	32.8707	33.0301	33.004	33.0376	32.8649	33.0239	33.0133	32.9818	32.895	32.8672	33.0838	33.0343	33.088	33.1434	33.0955	33.1661
jgi|Aspni7|1119655	31.9982	31.4098	32.3347	32.742	31.8575	32.5103	32.3437	32.3019	32.1984	32.4763	32.467	32.1076	32.115	32.3402	32.0406	31.9805	31.5721	31.1875	32.3772	32.134	30.9186	32.1659	32.1579	31.8383	32.5333	31.4336	31.9134	32.271	31.0191	32.2045	31.5887	32.461	31.8809	29.7052	31.7805	32.079	32.4611	31.6256	31.8747	31.9822	32.128	31.2903	31.6302	32.0097	32.1657	30.7891	31.5389	32.2138	32.1242
jgi|Aspni7|1119702		26.2623						28.5649	27.2315		28.4943		28.3059			27.2821						26.5664	27.47	27.0428	28.3429			28.267		28.541								28.0358	24.5515		27.7944				27.3662			27.6195
jgi|Aspni7|1119754		24.0603	24.5041	23.5395	24.2789	25.1302	24.2228	22.9991	24.0794	21.9945	23.5462	24.7498	23.921	24.2338	24.2089	25.0596	20.4487	24.3111	23.0555	22.6849	21.6158	23.3068	20.9222	22.1706	22.7984	23.6043	24.2456	23.6934		22.5305	23.9646	23.4156		23.4606		23.57	24.8924	22.9618	23.7297	22.9978	21.9931			22.4873	21.9549	22.4409	22.2927	23.3557	23.2619
jgi|Aspni7|1119760	32.0463	30.9015		31.4976	31.3922	30.725	31.1571	31.2596	30.9792	30.8973	31.1328	29.6143		30.6461		29.9931	31.5124	30.1359			31.2852	30.2185		31.1497	31.2162	30.9898		31.2007	31.1102		31.6867	31.4583			30.8949	30.7876	30.904	30.541	31.0924	31.0661						30.5991	30.3362	30.9612
jgi|Aspni7|1119773	26.9866	26.7028	26.3376	26.3983	25.7684	26.615	26.2906	26.8887	26.5712	26.4609	27.6156	26.3429	26.7799	27.7451	25.9488	24.4048	28.9759	28.5371	25.9279	26.5922	26.6307	26.1934	26.0491	27.9299	26.5894	26.6431	25.7426	26.7091	27.6861	26.2146	26.1323	25.7124	27.8902	26.6886		29.0452		27.4582	26.2732	26.6869	26.2491	25.9829	26.2863	25.8903	24.6516	29.519	26.3554	25.4013	29.1664
jgi|Aspni7|1119826	30.8668	30.8341	30.8542	30.622	30.5766	30.7225	31.2661	31.3947	31.1033	31.3533	31.4961	31.44	31.4558	31.2751	31.1861	30.0872	29.6342	29.5506	31.162	31.3283	31.2166	30.8921	30.9017	31.1644	31.5031	31.1936	31.4503	31.425	31.3292	31.3551	30.9021	31.289	31.2851	31.8329	31.5951	31.4881	31.6469	31.2955	31.4143	31.6728	31.5484	31.0676	31.2523	31.4362	31.3311	31.7771	31.2841	31.4229	31.1574
jgi|Aspni7|1119850	30.4608	29.627	30.3879				29.6405	29.3615	30.1317	29.2756	29.8834	29.7997	29.3901		29.415	29.9341	28.3874	29.9251	29.3269	29.6459	29.4512	29.3693	30.1769	30.1406	29.8017	29.9149				29.7571	28.7659	30.1337		30.0667	30.6082	29.492	29.5187	29.4157	29.5386	29.4827		29.3868		29.399	29.4846	30.051	29.9376	28.9967	29.2721
jgi|Aspni7|1119867	34.9349	34.8115	34.7845	34.8407	34.6954	35.0136	35.1256	35.0195	34.854	34.9133	34.8394	34.8478	34.8039	34.6943	34.7408	34.8156	34.7409	34.7713	34.7785	34.7389	34.8358	34.919	34.9006	34.9115	34.8711	34.7878	34.7699	34.8491	34.7855	34.8919	34.7084	35.2564	35.1764	34.87	34.7995	34.9694	35.1061	34.6692	34.8312	34.9237	34.7543	34.7914	34.4848	34.7423	34.7385	34.8678	34.8031	35.0207	35.0437
jgi|Aspni7|1119878	30.298	30.1746	30.3912	30.6983	29.7641	30.7408	30.7463	30.3465	30.4945	30.2534	30.3371	30.4786	30.534	30.411	30.8873	30.6282	31.0202	30.5345	30.7447	30.0979	30.4384	30.3445	30.6168	30.6913	30.4571	30.5348	30.003	30.261	30.4862	30.0955	30.2783	30.5141	30.2482	29.5037	30.4096	30.871	30.7409	30.4593	30.2849	30.6997	30.4263	30.745	30.3871	29.0384	29.9454	30.3694	30.2468	30.4266	30.7045
jgi|Aspni7|1119908				27.805		27.6216			24.6847												26.41				27.0952							28.7309	27.4263			27.4685			25.2462	27.6499
jgi|Aspni7|1119913					30.4042	29.6702			30.4975	30.1289	30.5506				30.3398		29.1902			29.909		28.7551	30.1129	30.524					30.5658										30.7628	28.7822		30.2441						30.127
jgi|Aspni7|1119939	31.6082	32.6717	31.1289	31.5589	31.0344	31.4791	32.5535	32.9556	33.3318	33.0029	32.6962	32.5288	32.6736	30.7251	33.0177	33.5485	33.3674	33.8838	32.2058	31.9369	32.3729	31.9853	32.3403	32.3081	32.9298	32.8811	33.2958	32.7264	29.7918	32.606	32.4609	31.6014	31.792	32.3631	32.6789	32.9687	32.793	33.1201	33.1195	31.9602	31.9017	32.0758	31.6883	31.9885	31.8578	32.4513	32.7626	32.8153	31.9553
jgi|Aspni7|1119958	32.973	33.0773	33.0085	32.6869	32.4736	32.6874	32.93	33.0205	32.8313	32.7536	33.099	32.9466	32.751	32.8553	32.7561	32.8339	32.7639	32.9665	32.9469	32.7483	32.8121	32.726	32.7623	32.9005	32.7613	32.8614	32.881	32.8852	32.8478	32.6929	32.798	33.11	33.2179	33.3647	32.7793	33.0296	33.1021	32.8106	32.8772	32.7084	32.7777	32.8891	32.6584	32.5257	32.6509	32.7213	32.8378	32.799	32.8799
jgi|Aspni7|1120024																30.265	31.2164	31.1055																													31.1819	30.1535
jgi|Aspni7|1120076	28.2174	28.1553			27.6128		27.3705				27.8448			27.0612	27.4156	27.3896	27.8018	27.8732	26.8787	27.5123	28.0814				27.4289	27.3601	27.8483	27.1207			27.7143				27.9709	27.3876		27.8466	28.1971	27.1383	27.3297	27.5867	27.1267	28.3063		28.1892	27.4274
jgi|Aspni7|1120194		26.5081	25.3448	28.0404		25.469	27.985	25.8864	26.5578	28.5484		28.0116				28.3877		26.8425				27.7143	27.5649		27.8922			27.4795			25.1642	28.8381					28.4206				27.4716							28.3453
jgi|Aspni7|1120206			31.1131	31.5568	31.1269	31.0795	30.9337	30.8381		31.295	31.6224	31.1681		31.6767	31.2548		31.0762	31.695		31.1058		31.5159	31.629	31.3472	31.0631		31.1892	31.0673	31.0311	31.0814	30.654		30.9125	31.1869	30.9565	30.7389	30.5545	30.8228	31.0522	31.0947	31.1726	31.3737	30.9442
jgi|Aspni7|1120216	31.1858	32.4435	31.0423	29.9862	30.9036	29.9428	29.2385	29.0085	27.9568	29.0515	29.1949	28.9093	30.603	31.912	30.8921	29.5401	31.516	30.171	29.2735	28.7883	28.7297	29.3543	28.2122	30.1979	29.2518	29.8987	29.1639	29.6323	31.1963	29.1797	30.8736	30.3662	30.5699	31.6534	28.8467	31.3416	31.2681	29.2505	30.408	30.7532	30.3542		30.9767	30.3789	30.744	29.7388	30.776	30.04	29.3954
jgi|Aspni7|1120222	32.7439	32.3699	32.0657	32.2549	31.9462	32.2623	31.9269	32.0548	32.1704	32.1971	32.4569	32.3109	32.0718	31.7817	32.208	31.9522	31.9526	32.1789	32.0166	32.2483	31.9564	31.9206	32.0686	32.1229	32.2662	31.932	32.1432	32.025	32.2846	32.18	32.0998	32.2336	32.2174	30.2068	32.1815	31.9333	31.8021	32.4022	32.1173	32.5002	32.3547	32.0806	32.1553	32.0272	32.0304	32.0607	31.9713	31.7244	32.4071
jgi|Aspni7|1120384	27.5298	28.3005	27.886	28.4444	28.1743	28.5705	28.9779	29.231	28.9084	29.4784	29.7055	29.2117	29.471	29.2237	29.4313	29.8693	29.4555	29.8557	29.7567	29.7439	29.5934	30.4826	30.6456	30.3528	29.7649	29.3209	28.7902	29.5407	29.1966	29.2657	29.4396	28.9516	28.8386	28.7246	29.5518	29.4656	29.3011	29.1469	29.3023	28.9856	29.4115	29.2966	29.1963	29.5443	29.3391	29.7079	29.4588	29.4008	28.6694
jgi|Aspni7|1120387	29.3447	29.2828	29.3568	29.2698	29.0178	29.2543	28.856	29.3306	29.5108	29.4152	29.3408	29.3589	29.082	28.9621	29.4423	31.2055	30.6871	31.5971	29.0489	29.1019	28.4713	29.2591	29.4488	29.5937	29.2194	28.7635	29.0141	28.6576	28.0261	29.1111	29.3895	28.9744	28.9016	28.8695	29.2255	29.0305	29.1557	29.4971	29.6801	29.0586	28.8961	28.8647	27.9723	29.1131	28.7437	29.175	29.3095	29.3607	29.0059
jgi|Aspni7|1120427	28.3649	29.3433	29.4817	29.0231	28.5831	29.1292	29.2189	29.3639	28.9368	29.1336	29.0682	29.118	28.7893	29.2062	29.1866	28.6624	29.1279	29.009	28.7381	28.5725	28.6701	28.9421	28.8792	29.3094	29.2553	28.5506	28.9734	28.8158	28.7354	29.0129	29.1833	29.5565	29.308	27.4063	29.0995	28.8183	29.3087	28.9866	29.1343	29.2624	29.0082	28.519	29.597	28.9617	29.2689	28.6697	28.9014	29.0537	29.1124
jgi|Aspni7|1120560	31.7208	32.3205	31.5906	31.7906	31.4966	30.4245	31.813	31.7056	32.0491	32.0299	32.1229	31.6623	31.885	31.7289	31.8511	31.6545	31.9112	31.5142	31.7934	32.0579	32.1471	32.0534	32.0963	31.8358	31.8147	31.76	31.7829	31.4177	31.7466	31.348	32.3587	32.0054	31.8764	31.9561	31.7137	31.9975	32.0647	32.0387	31.9722	32.09	31.9036	31.6884	32.0998	32.0987	31.7845	31.8854	31.8872	31.9573	31.4642
jgi|Aspni7|1120614	30.9874	30.8832	30.8682	30.4715	30.4016	30.4561	30.6857	30.5511	30.623	30.4287	30.4873	30.5418	30.3288	30.2812	30.1697	30.2826	30.3776	30.4497	30.36	30.2654	30.4427	30.4039	30.3974	30.3145	30.5351	30.4173	30.5878	30.489	30.3986	30.4205	30.5151	30.633	30.541	30.4143	30.629	30.6156	30.5641	30.626	30.5421	30.4006	30.2806	30.3416	30.024	30.139	30.3472	30.3989	30.3379	30.3967	30.5483
jgi|Aspni7|1120648	30.1447	30.2764	31.4206	31.3202	29.7463	30.0856	31.3269	30.5166	30.9642	27.7926	31.1552	31.2724	31.2826	30.8562	30.8908	31.4519	30.5329	31.0463	31.4632	30.316	30.2618	31.3949	31.4171	31.4111	31.5746	30.826	31.4691	30.6245	30.7198	31.3697	31.3547	31.3351	30.4992	30.4514	31.4577	31.3459	31.1895	30.9097	31.1156	31.441	30.8701	30.8535	30.6844	31.5118	31.2998	30.8184	31.4895	31.2407	31.339
jgi|Aspni7|1120718																						32.4987	32.0281	32.6324
jgi|Aspni7|1120740	28.9102	29.1901	28.9408	29.3015	29.602	29.5504	29.6968	29.5341	29.346	29.271	29.5316	29.154	29.5979	29.24	29.3163	29.757	29.2214	29.7118	29.6283	29.0743	29.2743	28.7845	29.0041	29.0697	29.406	29.4548	29.3539	29.8132	29.4446	29.2625	28.9248	29.7612	30.1239	29.1559	28.1593	29.1389	29.6289	28.7078	29.4458	29.5304	29.0171	29.497	29.473	29.4547	29.7064	29.5962	30.0228	29.43	30.0205
jgi|Aspni7|1120765	32.8442	33.1182	33.2146	33.1096	32.8322	33.0726	33.0707	33.0873	33.1172	33.0407	33.0417	32.9625	32.9616	32.9079	33.0722	33.0658	32.905	33.0667	32.9063	32.999	32.9257	32.9405	33.0191	32.9852	33.1911	32.8363	32.8896	33.0778	32.818	32.9073	33.0527	32.9024	33.1021	33.0954	33.0316	33.055	33.0942	32.9344	32.9894	32.9456	32.9702	32.9045	32.977	32.9776	32.9251	33.0524	32.8843	33.0753	32.9379
jgi|Aspni7|1120768	32.7343	32.6977	32.8704	32.7939	32.5944	32.7015	32.5355	32.6577	32.5691	32.3297	32.5266	32.4871	32.589	32.6673	32.6952	32.1932	32.5505	32.4544	32.2787	32.0711	32.3025	32.2524	32.2585	32.483	32.4557	32.3195	32.4957	32.3016	32.3491	32.2603	32.5125	32.7633	32.5447	31.9475	32.5535	32.4341	32.5001	32.3586	32.409	32.2327	32.2528	32.5058	32.4651	32.411	31.8038	32.401	32.2399	32.3349	32.3502
jgi|Aspni7|1120791								29.5056	29.7616				30.8301		29.4666			29.737	28.5368	29.9982	30.7222	31.5756	31.6711	30.8927				28.543	29.4898	27.3319	31.3649		30.7483	30.8259		29.7442		30.4801		29.1171		30.8351	29.8355	29.8728	29.4847		28.4438
jgi|Aspni7|1120852	29.0531	30.3743	30.3004	30.1462	29.7762	30.063	30.1438	30.0293	29.9029	30.0007	30.0051	30.1676	29.8237	30.1756	30.2005	30.0027	30.092	30.1138	30.102	30.3333	29.947	29.8214	29.7134	29.9578	30.0593	30.1219	29.4319	29.9654	29.9349	29.8199	29.5392	30.2867	30.0736	30.7535	29.9822	29.9164	30.1157	29.69	30.0469	30.285	29.7631	30.018	29.7219	29.696	30.0953	29.754	29.6145	30.2315	29.8106
jgi|Aspni7|1120891	30.3495	30.3385	30.5515	30.9011	31.2577	30.9542	31.1021	30.8115	30.7675	30.8977	31.0584	30.605	31.3353	30.928	31.0385	30.6452	31.1347	30.872	30.7056	30.9484	30.9021	30.7154	30.8947	30.9977	30.9711	30.8757	30.9123	30.9192	30.8497	31.0387	30.7454	31.1988	31.0891	31.3182	30.9648	30.9819	31.1679	30.924	30.9957	30.8625	30.9517	30.838	30.9451	30.8648	30.8025	30.7789	31.0514	30.6653	30.4652
jgi|Aspni7|1120915	33.7531	33.9563	33.914	33.9784	33.9058	33.8999	33.8998	34.0588	33.9764	33.934	33.9564	33.7615	33.8446	33.7374	33.8206	33.8853	33.9594	33.8387	33.8201	33.8082	33.9348	33.9094	33.8319	34.0155	34.0007	34.0141	33.6394	33.9699	33.7041	33.889	33.9698	33.8555	34.0934	34.168	33.7655	33.9	33.9145	33.8605	33.8625	33.8322	33.8642	33.8588	33.7627	33.7514	33.7618	33.9177	33.9165	33.7885	33.7568
jgi|Aspni7|1120960	33.613	33.8601	33.6821	33.7018	33.8376	33.8846	33.9772	33.8934	34.0093	33.592	33.5469	33.5049	33.0555	32.9432	33.3679	33.6378	33.8006	33.8952	33.2147	33.0653	33.3275	33.6393	33.4527	33.3839	33.7436	33.8505	33.6614	33.3615	33.1596	33.5097	34.0157	33.4339	33.4746	33.1059	33.0958	32.8748	33.1217	33.6598	33.8677	32.7475	33.1018	33.0021	33.107	33.1792	33.188	33.6682	33.7801	33.7259	33.7833
jgi|Aspni7|1121072		30.4718						32.5488		31.5914		30.0802	30.7176	30.681	30.3225			30.57	30.6075	30.2835			30.4962	30.1626	30.2336					32.4162	30.6683					30.625			29.7541		30.6075	30.5979	30.8422	29.8995	30.6941			30.968
jgi|Aspni7|1121080	37.7277	37.9728	38.0185	37.7231	37.7286	37.7925	37.748	37.8257	37.7213	37.6659	37.583	37.6606	37.5901	37.5761	37.6845	37.3459	37.5467	37.493	37.6507	37.5645	37.6233	37.6588	37.6087	37.596	37.6919	37.6848	37.7821	37.7289	37.5665	37.7415	37.8439	37.9269	37.8271	37.7416	37.579	37.7735	37.7808	37.8135	37.8141	37.854	37.6685	37.6403	37.6844	37.549	37.6286	37.5628	37.7254	37.7063	37.5641
jgi|Aspni7|1121150	30.2016	30.0774	30.3225	30.3173	28.8504	30.4188	30.6009	30.2229	30.4828	31.1904	31.7455	30.9813	31.5807	31.3352	31.3035	31.0292	30.2722	31.2491	31.5683	30.8112	30.5712	31.2195	31.2835	30.8373	31.4631	31.0768	30.8551	30.3063	30.5039	31.0086	31.1466	30.4604	28.825	28.3761	31.6071	31.7957	30.4698	31.4411	31.4559	31.1936	31.4797	30.7368	30.8892	31.3175	30.7153	30.3812	30.801	30.7921	30.6818
jgi|Aspni7|1121186	30.4573	30.6914	30.6654	29.9604	29.839	29.7436	29.7506	29.8799	30.0554	29.5588	29.578	29.2853	29.0042	29.0324	29.1446	28.5062	29.0673	28.5626	29.0158	29.1774	29.3326	29.2438	29.1866	29.3399	29.3545	29.2305	29.7404	29.3908	29.374	29.4833	29.7305	29.8108	29.7873	29.9372	29.4755	29.6635	29.5444	29.7711	29.7418	29.42	29.0218	28.9971	28.9548	29.084	28.7673	29.3207	29.5289	29.2262	29.4187
jgi|Aspni7|1121222	26.5751	27.2575	27.1911	28.1989	27.73	27.6047	26.8939	28.3472	28.6098	28.4244	28.8489	28.4847	28.5981	26.5701	28.6121	28.3765	28.4588	28.144	28.6389	29.0591	26.5005	29.038	28.9055	28.5276	28.5129	26.3194	27.2612	28.5117	28.759	29.476	28.7734	28.6557	28.4399	29.0751	28.3911	28.2742	28.1805	28.5064	28.4518	28.3044	28.213	26.3988	29.1135	28.1853	28.8152	28.3302	28.8509	29.1204	27.7656
jgi|Aspni7|1121224	29.654	29.9406	29.4294
jgi|Aspni7|1121249	28.7016		28.5913	28.9392	27.3327	27.7181	30.8961	30.6038	30.3591	31.3975	31.3789	31.3344	31.0633	31.0169	30.9075	31.4962	31.1316	31.6154	31.0819	31.4258	31.0608	31.2049	31.3767	31.2209	31.2119	30.8556	30.9844	31.1105	30.9829	31.2009	28.9154	30.0851	30.5381	31.2634	30.915	31.1508	30.8433	30.8257	30.7294	31.0864	31.2687	31.0428	30.6668	30.77	31.1119	31.2557	31.1723	31.1388	30.9582
jgi|Aspni7|1121289	27.8612	25.6323	26.7243
jgi|Aspni7|1121303							31.6837	32.0001				31.4156	30.9997	30.5371		31.9616	29.7836		31.6579	31.7108			30.9735		31.2184	29.8433		32.1578	29.7461	31.9736		32.3835			30.8321	30.827	30.8109	31.445	31.0769	30.7316	30.8922	30.6215	31.5932	30.1203	31.3006	29.9595		31.632
jgi|Aspni7|1121315				28.946	29.5704					29.228		29.4789	29.2719		29.6345			29.975								28.5124	28.7183			28.9405			29.4022	29.6827				29.0726								28.9778
jgi|Aspni7|1121340		27.9018	28.2227	28.7333	29.3393	28.7742	28.8094		29.0198	28.9557		28.9327	28.3419			28.2738	28.7579					28.979			28.6099			28.4358									29.2035							28.1498	28.5356				28.527
jgi|Aspni7|1121344	28.2876	29.2036	29.3592		28.9104	29.0392	30.2909	28.43	28.9898	28.9119	28.723	28.2532	29.4339	29.0758	29.3197	29.162	29.6589	29.3565	28.5309	29.0645	30.1647	29.293	29.9431	29.2663	28.8675	28.2003	28.8456	29.2827	28.5396	29.4318	29.0076	28.8221	28.9366	29.4582	29.5889	28.3907	28.166	28.4267	29.226	29.2308	30.2367	29.6163	28.7029	29.6162		28.522	29.1294	28.948	27.8425
jgi|Aspni7|1121366	33.5526	33.8489	33.9934	33.9074	33.8785	33.8586	33.5364	33.3814	33.6351	33.3131	33.3316	33.3113	33.2784	33.2698	33.3819	33.1059	33.1912	33.3389	33.1066	32.9979	33.3203	33.2217	33.2386	33.2397	33.3135	33.2934	33.3418	33.3064	33.1257	33.3607	33.5262	33.3965	33.5257	33.2798	33.2323	33.1585	33.1033	33.331	33.311	33.1811	33.2669	33.3308	32.8653	33.1851	33.1395	33.124	33.0456	33.2616	33.3058
jgi|Aspni7|1121374		30.1864		30.3801	30.9261	30.8618	30.8151	30.8528	30.2813	29.4642	30.7481	30.0075	30.7393	30.4863	30.4779	30.4142	30.321	30.4738	30.6396	30.1045	27.5364	30.2428		29.3917	30.6641	30.849	30.1217	28.3255	30.6092	30.3425	29.0651	30.3407	30.5764		30.1204	30.804	30.2543	30.4675	29.799	30.4382	30.4807	30.2765	30.7158	28.3809			27.6143	30.4694	30.4349
jgi|Aspni7|1121585	31.288	31.5196	31.4467	31.1712	30.7772	31.0086	31.9044	31.6092	31.4424	31.5146	31.4031	31.5699	31.1943	31.3834	31.2925	31.0717	31.4501	31.1308	31.4293	31.2852	31.6508	31.4368	31.4395	31.6753	31.7607	31.4651	31.6654	31.3567	31.2731	31.3768	31.6177	32.254	31.8568	31.4529	31.5092	31.8055	32.1061	31.5816	31.6689	31.2243	31.1372	31.2247	30.978	31.3894	31.1925	31.3019	31.323	31.6249	31.5549
jgi|Aspni7|1121609	34.248	34.0828	33.879	33.8658	33.7959	33.7532	33.8482	33.8546	33.6797	33.9011	33.9481	33.8463	33.7877	33.7968	33.8302	33.7699	33.812	33.7384	33.8288	34.0687	33.7731	33.8558	33.7025	33.8939	33.9277	33.9055	33.7727	33.8713	33.9213	33.8201	33.9691	33.8681	33.9331	33.9774	33.862	33.8808	33.5859	33.7759	33.8006	33.7541	33.6847	33.7683	33.6597	33.5103	33.6845	33.8967	33.8561	33.697	33.686
jgi|Aspni7|1121621	29.9154	29.5795	30.0617	30.1281	30.1781	30.0404	29.7583	29.5036	29.6208	29.4672	29.3643	29.4207	29.6023	30.0267	29.6896	28.9106	29.3659	29.1212	29.7267	29.0329	29.7413	29.3795	29.1914	28.4361	29.7839	29.8559	30.0702	29.7784	29.7526	29.7603	29.3446	29.6604	30.0623	30.0128	29.5357	29.8145	29.5027	29.6221	29.6513	29.8672	29.5178	29.5789	29.4804	29.316	29.603	29.3248	29.4224	29.0749	29.4982
jgi|Aspni7|1121625	26.6459	29.1969	28.9818			28.1669	27.3127	29.4343		28.7685	27.8086	27.7001	27.154		27.7446	27.9652		25.3312					26.3408	26.0628	27.4633		27.6095	28.2841		28.8272	28.4585	26.7529	25.2102	24.1906	26.5737	25.5311		26.4631	26.7454	26.5755	27.2441	25.8857	28.52	27.5479			26.8888		26.7107
jgi|Aspni7|1121638	28.9333	29.7731	29.6462	29.5621		29.1235	29.5755	29.4951	29.6916	30.1728	30.3054	29.2831	29.9159	30.1661	29.6029	29.6307	29.7624	29.7823	30.2399	29.5073	29.2649	29.9956	29.564	29.8856	29.8195	29.4075	29.4098		29.7152		29.1706		27.9339	27.1275	30.0177	29.7972	29.2033	30.0494	29.7656	29.5559	29.3932	29.5275	29.5648	29.9505	29.566	29.3566	29.4814	30.2061	29.3996
jgi|Aspni7|1121747	32.5588	32.9545	32.9526	32.6393	32.8018	32.5808	32.7301	32.8345	33.0565	33.0851	33.0881	32.9288	32.7218	32.7005	32.8999	32.5755	32.7431	32.6203	33.2841	33.0279	33.1087	32.8524	32.8887	32.9271	32.8869	32.8709	33.0417	32.9412	32.9063	32.895	33.2444	32.971	32.6784	32.6209	33.0376	32.8268	32.6998	33.1148	33.1447	32.8525	32.704	32.4721	32.8193	32.7047	32.783	32.8838	33.1228	32.9699	32.5473
jgi|Aspni7|1121761	30.3258	30.6338	30.8571	30.7108	30.5229	30.5436	30.6755	30.7506	30.3372	30.8043	30.6106	30.7763	30.754	31	30.9477	30.8228	30.7503	30.8269	30.6949	30.4847	30.7327	30.7621	30.6618	30.7173	30.7918	30.7562	30.4557	30.6898	30.7308	30.5425	30.5661	30.6206	30.6712	30.2422	30.6882	30.8504	30.78	30.3946	30.4434	30.8167	30.8623	30.7564	30.4922	31.0388	30.5459	30.9474	30.8383	30.8066	30.2823
jgi|Aspni7|1121800	28.5958	28.0583	28.7292	28.1953	27.4149	28.1019	27.8947	27.9789	28.3407		27.4194	27.4191	26.6536	27.3721	27.946	28.4414	26.6853	27.9522	28.1618	27.6462		27.922	28.0073	27.7322	28.0356	26.4797	27.4974	27.3282	26.3767						27.4705	27.4821		27.4819	27.7089	27.0635	27.4413	26.9128	26.9988			25.8737			26.8715
jgi|Aspni7|1121806							22.5235						25.9652	25.7523	25.27	24.5472			22.9268		25.9183	23.5251		25.2815	25.4023	25.0724	24.9554		23.8967	25.5166		22.6449				23.8098	24.1449	25.9158	23.4142	24.2285	25.8525	24.5907	26.1627	25.7479	24.3652	24.6395	23.7512
jgi|Aspni7|1121816	30.6984	30.2461	29.4388	30.3	29.4792	29.4972	29.8837	30.0119	29.7639	29.7296	30.045	29.8929	29.9001	29.7905	29.7553	29.6206	29.3639	29.0014	30.0575	29.7185	28.5856	29.527	29.737	29.6347	29.4898	29.6203	29.3888	29.7941	29.8978	30.1426	29.7665	30.3355	28.6318	26.9263	29.8337	29.8873	29.8958	29.5008	29.617	29.5636	29.6053	29.1438	29.6588	29.4998	29.43	28.8059	29.6345	29.6817	29.1641
jgi|Aspni7|1121846		30.1339		31.0958	31.2195	31.0668			30.8107	30.0684		30.6285	31.0352		30.7993	29.7342	29.1119			30.4875	30.381	31.234	31.4568	31.2131	29.9748	30.5622	30.9935		30.7869	31.0655	31.9681	30.7238	31.0929		32.2725	30.4631	30.4901	30.7641	30.727	30.311	30.5301	31.8258	30.9994	30.9302		30.1357	31.7794	30.0023	29.9079
jgi|Aspni7|1121847					30.4662						32.1631	31.8833			31.6228		31.9649	32.0585			32.072	31.979		31.9685	32.1447						32.1848	32.0832	32.0112	31.8523	31.8994		32.0411		31.9892	32.0907	31.8208					31.9682	32.0962
jgi|Aspni7|1121885	29.9742	30.3205	30.1723	30.171	30.4466	30.084	29.9041	29.7446	30.1626	30.0505	29.7937	29.5465	29.9362	29.966	29.9374	29.6399	29.8498	30.1319	29.7631	29.6401	29.5876	29.5868	29.5745	29.7278	29.705	29.648	29.877	29.8625	29.9069	29.6667	30.11	30.0465	29.6547	30.3204	29.4816	29.9272	29.5227	29.9297	29.8299	29.8231	29.8704	29.583	29.8678	29.9099	29.4752	29.9787	30.0665	29.5644	29.9285
jgi|Aspni7|1121944										29.5376	29.5768	29.3853	27.8884	29.3832	29.7607					29.3464		31.0471	29.0118	29.7477	28.1939	30.3768	30.5315	28.8532		29.926	30.2525	28.6695	30.1675	29.844	29.1615		27.9342			29.922		30.1847		29.3316		29.21		29.2998
jgi|Aspni7|1121951	31.9309	31.9937	32.0726	32.3816	32.2336	32.4448	32.5536	32.0925	32.0304	31.9559	31.6536	31.872	32.042	32.0828	31.9074	31.8493	31.8876	31.9375	31.9172	31.8056	31.8993	32.0532	31.8641	32.0632	31.9761	31.9345	32.2076	32.0446	31.8175	31.852	32.0159	32.749	32.583	31.6336	31.8603	32.1658	32.4918	32.025	32.0038	32.1326	31.9831	31.9563	31.9331	32.2963	32.242	31.5811	31.6524	31.9074	32.5439
jgi|Aspni7|1121961	28.4743											30.3063									30.4619	30.5083		30.2447					29.9882		29.6634			29.2424						29.4688			30.0653		29.2988	29.6379
jgi|Aspni7|1121979	33.6723		33.9245	31.1795		33.4062	32.5616	32.1388	32.889	33.641	33.7807	33.4791	32.6328	33.4366	31.4421	33.5405	33.9161	33.799	32.9693		33.2904		33.0042	32.7028	33.2689	33.2087	33.6756	33.429	33.2747		33.5007	33.3897	32.1419	31.5915	34.0262	32.0544	33.5689	33.7266	32.4844	33.4934	32.986	33.1728	30.6112	32.7915	33.3484		33.5903	32.89	32.7485
jgi|Aspni7|1121981	32.2612	32.1845	32.2502	31.4073	31.1799	31.4477	31.229	31.2869	31.2766	31.106	31.1199	31.172	30.9118	30.6821	31.0606	31.1858	31.3871	31.3065	30.9906	31.0604	30.9263	31.0277	31.2552	31.1539	31.2163	30.7883	31.0956	30.8852	31.1368	31.2406	31.3289	31.2503	31.4061	31.5506	31.3221	30.9873	30.883	31.1992	31.4124	31.063	31.0693	31.0584	30.8432	31.0539	31.1218	31.0552	31.2384	31.0792	30.8066
jgi|Aspni7|1121989			29.4716				29.2449		29.1367	29.0184	29.3222												29.3337	29.3692	29.3459			28.8847		29.1045			29.2678	28.845	28.6969	29.2673			29.3644	29.2571		29.0015		28.9532				29.553	28.9016
jgi|Aspni7|1121997		28.5343	29.51	29.2419	27.8493	28.9773		28.3944	28.3524						28.9499		29.2811		28.6518		28.7871					29.1127	28.92					28.4453					28.3173		29.356				27.9822					28.6842	29.6337
jgi|Aspni7|1122051									26.5682									23.5174		28.0198				27.7198				27.155	26.1531		26.1994				25.5333	27.0524					26.7577
jgi|Aspni7|1122058		28.6816		28.4277		28.1476			28.5682	27.5091		26.9878				28.3458	26.8574					27.3643	27.19														28.1042	27.7258	28.2793			26.6654		25.1177	27.9882	26.535		26.4411	28.2484
jgi|Aspni7|1122081	31.5988	31.7889	31.6899	31.4077	31.0436	31.1118	31.4901	31.7872	31.6248	31.7381	31.9731	31.5813	31.6117	31.656	31.6467	31.5827	31.8783	31.6309	31.8514	31.6897	32.1312	31.8569	31.6899	31.4138	31.9224	31.9528	31.5946	31.6366	32.0119	31.6492	31.544	31.6698	31.8664	32.0504	31.6918	32.1471	32.0717	31.8691	31.6909	32.1176	31.8096	31.8103	31.9044	31.9194	31.827	31.7839	31.7738	31.6987	31.8277
jgi|Aspni7|1122092	35.2332	35.456	35.205	35.1478	35.0688	34.9175	35.2788	35.0835	35.3442	35.4151	35.4088	35.4367	35.3693	35.2007	35.4004	35.2997	35.3663	35.1174	35.366	35.6696	35.2255	35.6658	35.549	35.4643	35.6369	35.0643	34.8732	35.1374	35.5903	35.1828	35.3033	35.5261	35.6488	35.5798	35.601	35.8626	35.7057	35.4096	35.3497	35.7322	35.6062	35.5683	35.2456	35.6938	35.5956	35.6202	35.4439	35.7977	35.6454
jgi|Aspni7|1122132	31.7867	31.7788	31.8149	30.007			30.5353	30.5183		30.4269		30.5482		30.0511	29.3859				30.6752	30.8713					30.8241	30.3051			30.7788	30.1341	30.1187	31.0584	31.1374		29.9494	30.2282	31.5303						31.1228		30.7321		29.9938	30.7042	30.9405
jgi|Aspni7|1122226	31.2481	31.5099	30.9559	31.5057	31.2442	31.3192	31.2257	31.0157	31.2343	31.1554	31.0393	30.7987	30.8301	31.0223	30.8099	30.77	31.4007	30.8796	30.9627	30.6419	31.1047	30.8885	31.0902	31.234	31.1087	30.9942	30.8781	30.9849	30.9307	30.9585	31.2514	31.4807	31.5051	31.1908	31.0482	31.1631	31.1302	30.9194	31.0193	31.0836	31.0447	30.9236	30.926	30.8848	30.8939	31.169	31.0614	31.163	30.9788
jgi|Aspni7|1122291	28.8449				27.8554			28.2104	29.5286		30.1719			30.3074	30.325		30.7337		30.6437		29.841		30.3063	30.4958		29.7153	30.0669	29.8874	30.2952	30.246		30.1457	30.6668	29.8408		30.1274	30.342	30.2193	29.8274	30.9303	30.2746					29.5192		31.3355	29.768
jgi|Aspni7|1122293	29.7743	29.1653	31.0428	31.0672		30.7457		28.4319	29.2025	29.0393					30.0633	29.6086	30.1735	29.7562	30.5488			29.8983		29.9566	30.3879	27.9672		28.4597			29.3191	30.775			30.0254	29.6527	28.8721	30.436	29.3643		30.4478	29.0389	28.4231	28.9215		29.8083		30.0927	30.1567
jgi|Aspni7|1122366	31.2515	31.2864	31.3704		30.9208	30.6492	30.4368	30.9633	31.5265	31.2742	31.2335	31.1704	31.1582	30.7434	31.3188	31.1906	30.9828	31.161	31.0622	30.9616	31.3978	31.3494	30.9914	30.8784	31.2715	31.5315	31.4822	31.1526	31.2428	31.451	31.1551	30.6761		31.8923	31.2803	31.1254	30.1922	31.4956	31.4405	30.973	30.9192	30.8481		30.4735	31.1766	31.1881	31.2485	31.3031	30.3734
jgi|Aspni7|1122380	30.1204	30.0451	30.0585	29.876	29.9785	29.8999	29.8848	29.6717	29.7168	29.5439	29.7767	29.4999	29.4456	29.7211	29.6781	29.552	29.4777	29.6231	29.5928	29.3085	29.4448	29.4863	29.6308	29.6528	29.3785	29.8175	29.7561	29.6056	29.494	29.7416	29.6236	29.7118	29.972	29.7209	29.4944	29.281	29.6216	29.5626	29.9019	29.6285	29.5907	29.6667	29.6129	29.4967	29.5316	29.3063	29.7334	29.5742	29.516
jgi|Aspni7|1122387	30.1859	29.8761	29.4688	29.4401	29.5764	29.2423	29.1219	29.3797	29.7072	29.5084	29.6944	30.0702	29.6683	29.7527	29.6691	30.1294	29.8363	29.9834	29.4739	29.6744	30.261	29.6815	29.5666	30.3356	29.7578	29.5366	29.0976	29.5241	30.2253	29.2989	30.585	28.9502	29.5487	29.9504	30.128	30.3434	29.6744	29.5863	29.5932	30.4911	29.5499	30.2985	28.8639	29.6583	30.3219	30.0961	29.6068	29.6506	29.7238
jgi|Aspni7|1122393	29.7521	29.3727	29.4901	30.5948	30.1245	30.0203	29.9876	30.2693	29.5106	30.4519	30.2177	29.5389	29.9717	29.6742	30.1493	29.6504	30.1114	29.9528	30.2921	29.9183	30.2383	30.0423	29.9118	30.5502	30.5862	29.8466	29.746	30.1337	30.1232	29.6822	30.346	30.4895	29.5605	29.3025	30.191	30.0717	30.1105	30.0881	29.6106	30.1222	29.9559	30.1493	30.2592	30.085	29.6903	30.0602	30.0828	30.308	29.7306
jgi|Aspni7|1122458	29.0886		29.334	28.4345	27.9917		28.4048			27.523							28.7617	28.2836			29.0218	26.5994	28.6934	28.0652	28.5987				28.4643		28.3426	28.4391	28.8518	27.9963			28.4165			28.3904		26.9934				28.3741
jgi|Aspni7|1122523	31.9733	32.0487	31.948	32.0167	31.9843	31.9447	32.1917	32.3003	32.1199	32.0643	32.2742	32.2302	31.9915	32.1579	32.0973	32.1722	32.1494	32.1238	32.2138	32.1586	32.1628	32.3141	32.1881	32.2708	32.1827	31.9181	31.8923	32.1202	32.0889	31.9548	32.0083	32.2771	32.2383	32.1605	32.0312	31.9664	32.064	32.1282	32.0904	31.9174	32.0127	31.9265	32.0921	32.0419	31.9933	32.1146	31.9574	32.1378	32.1927
jgi|Aspni7|1122574	31.1568	30.7531	31.2054	31.6228	31.0934	32.753	29.5762		30.4636	30.3215		29.5772	27.8285	32.6566	33.1168	29.6619				28.2703				33.5383	29.09		29.5398		32.6959	29.7011	32.8193			30.5092		27.0807				29.6227	29.3345	29.0619							28.789
jgi|Aspni7|1122647	31.8593	31.87	31.4846	30.2518	31.6067	31.4009	31.2213	27.9243	31.5666	31.2643	31.084	31.3244	31.2272	31.3285	31.2125	30.9923	31.3832	31.1961	31.0184	30.8048	31.4344	31.3004	31.4322	31.1992	31.0164	31.3804	31.257	31.5051	31.7391	31.0478	31.3956	31.2417	31.5661	31.314	29.6605	31.3984	31.2033	31.3166	31.2948	30.9967	31.1507			30.715	31.0169	30.6641	30.8827	31.0684	31.7962
jgi|Aspni7|1122707	32.8335	32.4819	32.6635	32.339	32.4335	32.3721	32.4863	32.499	32.2232	32.2726	32.4843	32.3042	32.1932	32.4132	32.1542	32.0882	32.5396	32.3831	32.1422	32.1795	32.5562	32.3381	32.2173	32.4322	32.2035	32.3176	32.4082	32.3775	32.3888	32.2627	32.3202	32.6357	32.8213	32.6209	32.2689	32.6911	32.7312	32.1565	32.2824	32.3181	32.4774	32.2689	32.1443	32.2448	32.2398	32.3518	32.4586	32.3445	32.5278
jgi|Aspni7|1122731				29.6594	29.0999	29.4603	29.0412	29.1516	28.98	28.5384	29.4142	29.0142	28.9241	28.9342	29.2334	29.419	29.4005	29.9909	28.8864	29.6568	28.383	29.4055	28.9843	29.5543	29.1573	29.528	28.4958	27.9375	29.4745	28.7239	27.4471	29.1044	30.1483		29.4818	28.3763		29.3386			28.313	30.0465		29.2443		29.8849	28.6762	29.256	29.2435
jgi|Aspni7|1122741	32.9275	32.7793	32.7884	32.7778	32.7276	32.7217	32.8931	32.6667	32.8222	32.801	32.8531	32.7701	32.7219	32.804	32.7801	32.7501	32.9447	32.9843	32.7273	32.8304	32.7136	32.718	32.9388	33.012	32.855	32.9231	32.8673	32.8977	32.995	32.832	32.862	32.6571	32.9502	32.9053	32.6536	32.7948	32.6197	32.8541	32.9323	32.6551	32.7004	32.8157	32.478	32.5077	32.6468	32.7546	32.4831	32.6617	32.7124
jgi|Aspni7|1122785	28.4445	29.0096	28.57	28.0871	28.0187	28.2087	28.184		28.3941	28.3175	28.3847	28.412		27.7289	28.4988	27.8714	27.6348	28.7931	28.2523	28.1369	28.0323	28.3065	28.1051	28.0903	27.6859	28.3357	28.4125		28.2243	28.3248	28.1412	27.6534	27.9892	28.3626	28.0583	28.2248	28.0592	28.2113	28.5593	28.4462	27.8548	27.7457		28.0453	28.4059	27.5115	28.2195	27.2687	27.6408
jgi|Aspni7|1122786	35.8356	35.2926	36.906	36.646	36.3516	35.6835	34.3665		36.1804	36.0776	35.118	35.1325		34.441			35.6992	34.2027	35.791	35.9415		34.6913		34.5578	35.0457	34.4364	35.1554	35.2485	35.4355		35.8084	35.6683	35.5083	35.5161	35.2171		35.3601	35.8183	35.3187				34.7803	29.9446	35.1456	35.3289	34.8238	35.191
jgi|Aspni7|1122811	30.8844	30.4497	30.4398	30.2745	29.8265	29.9448	29.4222	30.1032	30.4211	29.5065		29.5554			28.7479	29.3303	28.3649	29.2379							28.3779	29.886	29.7092		29.3107	29.1206	29.7031	29.6212	29.7156	29.0492	28.6635		27.3079		28.9885	28.8967	29.0616					28.695	28.9484	28.0452	29.1772
jgi|Aspni7|1122870	28.3985	32.1289	31.7936		28.3186			28.1821																									29.175															28.8009
jgi|Aspni7|1122936		30.4662	28.4485	28.2221	28.039	28.3114	27.2084	27.745		27.6337		27.2721	27.9931	29.2773	29.9341			27.6135		31.9654							26.8143	28.1907			28.4664	29.5007	28.3346	31.9604	26.6211			28.274		27.8023				31.8184	28.4303	31.8073	26.7971	27.9706
jgi|Aspni7|1122958				29.7334	29.8531	29.8368	30.1527		29.9192	29.9902	29.6935	29.7655	28.66	29.8447	29.8436	30.1019	29.7076			29.6746	29.5587	29.7236	30.3122	29.6679	30.0256		29.2976	30.3876	29.9072	29.9121	29.8723							29.2374		29.9674	29.973	29.2979	29.8855	29.4607		30.0768		30.2602	29.6158
jgi|Aspni7|1122983	30.3439	30.4323	30.4728	30.1155	30.2093	29.774	29.9118	30.0137	29.9614	30.076	29.7346	29.9963	29.855	29.7998	29.8746	29.8033	30.2095	30.0172	29.8621	29.9651	30.0904	30.0952	29.8664	30.0251	30.0597	30.1268	30.2642	25.6421	30.0352	29.9206	29.9164	30.1652	30.1163	30.0676	29.827	25.4531	30.2033	30.1085	30.2239	29.6306	30.171	29.9602	25.7183	29.92	29.4547	29.9066	29.8401	30.3042	29.7495
jgi|Aspni7|1122987	30.7839	31.1459	31.1106	31.3123	30.9591	31.1604	30.7438	30.7083	30.5829	30.6343	30.2998	30.5096	30.2191	30.2304	30.4672	30.3231	30.6417	30.526	30.4146	30.3717	30.4298	30.2731	30.5622	30.509	30.5161	30.2198	30.5698	30.4199	30.5004	30.5501	30.8724	31.1627	30.8669	30.3323	30.2807	30.5115	30.7027	30.557	30.5654	30.4956	30.362	30.3859	30.3116	30.4364	30.3482	30.4716	30.5271	30.3726	30.5378
jgi|Aspni7|1123047	31.9123	32.1316	31.7885	31.8472	32.0074	31.7213	32.0103	32.0047	31.9721	31.9615	31.9552	31.8342	32.0454	32.1891	31.9021	31.9509	32.0695	31.8008	32.0178	32.0823	32.0772	32.095	31.9811	32.2197	32.0022	32.1862	32.018	31.8978	32.0828	31.791	32.1417	32.3297	32.2099	32.2057	32.2109	32.2018	32.1667	32.0962	32.2306	32.243	32.2273	32.0492	32.3025	32.1273	32.111	32.0584	32.0003	32.0868	31.9949
jgi|Aspni7|1123064	28.1241	30.9912	30.6124	29.9722	30.2084	29.9572	30.2877	30.9746	31.0442	31.5832	31.0987	31.1813	30.7644	30.0815	30.835	30.7323	30.9455	29.9739	31.352	31.6196	31.1607	31.0837	30.6482	29.1849	30.9362	30.1561	30.1619	30.8526	30.7471	30.9564	30.8955	30.7032	31.2107	29.7831	31.1237	31.0478	30.7459	30.8031	31.1424	31.2008	31.0194	30.4806	31.0197	30.9405	30.7828	29.191	30.5333	31.1185	30.6228
jgi|Aspni7|1123099	29.4069	29.3388	29.5452	29.5255	28.6013	31.5381	28.5649	29.9607	28.8131	28.2865	30.8453					29.5043		29.309	31.8134	27.6595		29.3802		29.2341	31.0109		27.7803	30.4522		30.856	28.3506	28.0395			28.5205	31.2237		31.0073	29.0008								30.693		31.6457
jgi|Aspni7|1123121		33.7449	31.6051	33.156	33.0882	33.1603	32.8668	33.2484	32.9615	33.4684	33.4874	33.4521	33.8182	33.8391	33.9855	33.336	33.2199	33.3712	33.7374	33.6525	33.6063	34.0829	34.0536	33.9315	33.4434	33.3207	33.2897	33.5961	33.7159	33.6391	30.2067	32.7505	32.8996	33.7404	33.3903	33.5162	33.228	33.7844	33.4528	33.9197	34.0334	34.2259	33.9168	34.1987	33.9599	33.4155	33.3512	33.4079	33.0548
jgi|Aspni7|1123188	33.1429	33.5907	33.7251	34.1033	33.846	33.9123	34.0702	34.2968	34.3884	34.5628	34.6684	34.4801	34.7738	34.5025	34.8147	34.5317	34.6314	34.6245	34.5068	34.5166	34.4971	34.6099	34.5753	34.5492	34.5902	34.5973	34.491	34.7383	34.6413	34.4206	34.5553	34.3488	34.1892	34.7563	34.7064	34.7308	34.3698	34.4841	34.6499	34.8064	34.6488	34.822	34.5219	34.7777	34.6574	34.7243	34.5715	34.63	34.2785
jgi|Aspni7|1123190	31.1996	32.5222	32.3584	32.2283	32.3869	31.9641	32.3602	32.4953	32.4185	32.4033	32.5375	32.3581	32.3291	32.3141	32.3434	32.3824	32.2046	32.2092	32.3082	32.5326	32.4171	32.3833	32.3297	32.2833	32.3171	32.1496	32.3391	32.3252	32.3307	32.3422	32.3918	32.6285	32.3897	32.5152	32.4843	32.5971	32.4444	32.0659	32.3484	32.5358	32.4762	32.4134	32.4242	32.4594	32.3793	32.4737	32.1471	32.4564	32.2657
jgi|Aspni7|1123195	31.133	31.4663	31.4539	31.6266	31.5661	31.3863	31.5302	31.6063	31.4461	31.4813	31.372	31.187	31.589	31.2163	31.3815	31.4466	31.346	31.6177	31.2815	31.2111	31.0642	31.3121	31.311	31.6659	31.4064	31.4623	31.0128	31.5252	31.2115	31.3723	31.3348	31.2248	31.1238	31.5117	31.1735	31.4482	31.0463	31.4645	31.3356	31.2918	31.3491	31.5888	31.0293	30.9606	30.9895	31.2962	31.2404	31.2197	31.1492
jgi|Aspni7|1123308		29.6356		29.4974	28.3026	28.0136	29.8575	29.9385	29.5785	29.8083	28.8569	29.3108	29.2355	29.9033	28.871	30.1279	29.8083	30.1714	28.8201	29.6653	30.2858	28.7546	30.0669	29.9116	30.2056	30.2098	29.0419	30.0572	29.1073	29.1833	29.5092	29.5134	30.7738	29.7915	27.4174	29.6823	30.1536	30.2438				29.815	29.7661			29.4513	30.0062	30.0879	29.8663
jgi|Aspni7|1123347	32.5003	30.182	32.6147		27.3485	32.3214	29.876	29.8437	29.3958	31.6366	31.0313	30.9125	31.2234	30.9486	30.5173	31.7884	31.2934	31.7113	30.5835	31.7291	29.7177	30.3035	30.7265	30.0626	31.058	29.8043	30.1008	30.9334	31.5275	31.1595	29.3679	29.2849	29.3856	31.3524	31.091	31.4177	30.9184	30.7204	30.6219	30.6231	31.228	31.1939		30.381	30.3431	30.9721	31.2778	30.7128
jgi|Aspni7|1123390	33.9109	33.9782	34.3367	34.8652	34.8454	35.0152	34.9962	34.9653	34.8284	35.2157	35.2318	35.1995	35.3875	35.1825	35.2713	35.2815	35.0144	35.244	34.8329	35.0038	35.054	35.1801	35.1457	35.1443	35.2839	34.8526	34.8954	35.275	35.0755	35.0944	34.0323	34.6112	34.6385	34.757	34.7617	34.9421	34.5948	34.9826	34.7536	35.2677	35.1281	35.1499	34.9893	35.2454	35.135	35.2734	35.0603	35.2394	34.991
jgi|Aspni7|1123398	24.4114		26.3364	28.3509	27.4072	28.6218	28.1651	28.6151	27.1582	29.1401	29.7666	28.9373	30.1784	30.2774	30.2136	30.1257	29.6453	30.0658	29.5219	29.9906	30.1052	28.6698	29.386	30.4845	29.1249	29.7137	29.4325	29.7352	29.8249	29.818	28.4252	25.0393	29.2255	29.8827	30.0028	29.7936	27.8314	28.8754	29.8305	29.3556	29.1044	29.8508		29.9727	28.5473	29.763	29.23	29.4691	28.6347
jgi|Aspni7|1123413	31.2165	30.8918	31.0904	30.9976	30.4423	31.1176	32.049	32.0164	30.9441	31.5041	31.5572	31.6215	31.8855	31.5445	30.9549	30.3933	30.8729	31.0717	31.2819	30.4844	31.4856	31.4393	31.4671	32.165	31.7302	31.5625	32.0617	31.2322	31.5648	30.8139	30.6262	31.9513	32.1905	31.9768	31.408	31.7899	32.6154	31.1557	31.6891	31.3573	31.3802	31.5921	30.6288	32.063	30.8957	31.8279	30.5717	31.6621	32.324
jgi|Aspni7|1123421	29.5258							29.0233	29.7057				29.3324		29.6121		29.9859																					29.8983					29.6387	29.3991	29.6088	29.7005			29.4974
jgi|Aspni7|1123432	32.3453	32.8985	32.4538	32.4557	32.3862	31.9758	32.3053	32.4131	32.7093	32.6145	32.9582	32.5292	32.3339	32.2533	32.4929	32.483	32.7014	32.4207	32.6119	32.9615	32.8129	32.8152	32.4945	32.5341	32.6791	32.232	32.5648	32.4905	32.8375	32.3341	33.1191	32.5841	32.5552	33.0611	32.7719	32.7968	32.6842	32.9526	32.8013	32.8649	32.6118	32.5226	32.7095	32.8367	32.4179	32.7171	32.6324	32.8081	32.4047
jgi|Aspni7|1123461		28.2798				28.109								28.7142							28.2199		29.1781	28.9552		29.8483	28.696		28.0128					27.6389	29.0239	28.7742	28.3013				28.3545					29.0108		28.7682
jgi|Aspni7|1123517			30.3242		29.1224			29.0287				29.2666				29.5211								29.6913					28.4086				29.4386			29.3992					28.2876	28.0727		29.2328					29.6653
jgi|Aspni7|1123559	29.681	28.727	29.8225
jgi|Aspni7|1123577	27.9404	28.4745	29.1706	27.7102	29.6382	29.1435	28.4525			29.2982	29.5197	28.7533	28.7654	28.3067		29.1761	30.2811	29.6581	30.0758	28.6041	28.648	29.2263	29.4965	29.1899	29.4483	30.0848	29.1795	30.1955	28.8077	28.5739	28.6544	29.9981	26.0953	29.4553	28.8593		29.1529	28.7816	28.598	28.6363	29.0375	29.163		28.6409	27.605	29.3009	29.5303		28.6656
jgi|Aspni7|1123593	34.271	34.2922	34.4438	34.2819	34.113	34.3221	34.4072	34.2394	34.4567	34.3197	34.3066	34.2666	34.2873	34.2221	34.29	34.3755	34.3686	34.2868	34.3302	34.1597	34.2443	34.1285	34.2763	34.1975	34.4044	34.2547	34.367	34.4221	34.3105	34.3412	34.251	34.493	34.4604	34.0608	34.2864	34.3756	34.2655	34.3558	34.3501	34.2245	34.2649	34.3523	34.1385	34.2282	34.3001	34.3067	34.3216	34.2445	34.3486
jgi|Aspni7|1123618	32.5405	32.491	32.2735	32.4681	32.2778	32.1263	32.1755	32.2233	32.3647	32.178	32.3898	32.122	32.2913	32.3899	32.2366	31.9639	32.2828	31.8729	32.3567	32.5754	32.0862	32.3711	32.434	32.3164	32.2088	32.1311	32.332	32.2023	32.3084	31.8566	32.2976	32.435	31.8522	32.1483	32.2532	32.1136	32.2694	32.1776	32.1768	32.6355	32.4041	32.5167	32.1701	32.542	32.1853	32.3742	32.0745	32.1972	32.1024
jgi|Aspni7|1123691	27.26	27.5167	26.9816	27.242	26.255			26.6491	27.21		27.9689	27.3849	27.701	27.7467	27.707	27.5409	26.8414	26.7169	27.6063		26.2957	27.3429	27.2103	27.2761	28.1438	26.2796	27.575		26.7543	27.8239	27.6563	27.6684			27.862	27.6192	27.3125		27.702	27.5634	27.767	27.145	27.4848		27.6454			27.3823
jgi|Aspni7|1123739				32.2948	32.402				31.7761		31.8355		31.8173	31.7974	31.5107	32.0007	31.9724		31.7866		31.6777	35.2571		31.7339	31.6827		31.4786		31.977			31.7448	31.9328	31.8318	30.9466			31.4664		31.9798	31.7724	32.1641		31.8224		31.4476		31.6295
jgi|Aspni7|1123787	24.9743	25.6506	25.6142		24.5801			24.071		23.4265		23.7791	24.6981	24.6209	24.117			23.4853	23.5227	23.6047	22.1931	24.9185	23.7682	24.2939	21.809	24.33		24.1074	24.4145	23.6938	24.8087		24.3545	25.0453							23.4742	24.4046	23.6079		22.6214	23.9234	24.1549
jgi|Aspni7|1123789		27.533	28.136	28.8495	28.4353		29.1016	26.7188	28.2819	29.955		29.9973	30.1886	28.8026		29.9565	29.1011	29.9434	29.8022	29.6617	28.7753	29.8634	29.8665	30.2747	30.3181	28.9899	29.6874		29.4963	29.8536		28.5532			30.1512	30.0399		30.255	27.6213	29.9444	29.6461	29.6688	29.3386	29.279	29.0519	29.3206	29.1089
jgi|Aspni7|1123844	25.9942	25.5727	27.2121	25.9148	26.9959	27.2261	24.1183					26.2339				26.0583			26.7137	27.447			25.9343	25.6005						27.1257	26.5923		23.1704		25.0076			24.8226			26.2437	23.9977			26.8253
jgi|Aspni7|1123849	30.2014	29.1145	30.0047			30.0515	30.8498	30.8408	29.9391	30.3209	30.0532	30.3945	30.1793	30.223	30.6313	29.9106	30.0842	30.0047	30.0558	29.6684	29.8302	29.5586	30.2187	30.1179	30.4981	30.7254	30.9505	30.5536	30.0677	28.8957		30.9634	30.679	29.8608	30.4078	30.4995	30.6219	30.0471	30.4111	29.5899	30.4933	30.0937	30.3324		29.3193	30.381	29.1142	30.7094	30.5877
jgi|Aspni7|1123863	28.8128	28.5731	29.6948	29.458	28.7495	29.0111	29.0022	29.2358			30.1233	29.1879	29.5424	28.8213	29.016	28.9652	28.3439	28.6727		29.0633	28.0511	29.1615		29.3119	29.5905	28.36	28.8066	30.197	29.6509		29.0694	29.6219	28.3403	27.7453	29.2696	29.0253	29.2468	29.0022	29.2234	29.1028	29.1335	28.692	28.4657			28.2252	28.7515		29.5215
jgi|Aspni7|1123953	30.6082	27.2107	28.7802	28.6839		29.6921	30.5309	30.9248				28.235			28.4715		30.5091				27.9398	27.6047		29.5762	27.6984	30.6778	28.7963		30.4627	30.54	28.6305	28.551	31.1962	25.4595	28.3254	29.2933	28.7012		29.3175	30.9538	30.9646			28.1598	28.5859	30.4318		28.7488
jgi|Aspni7|1123991	33.3951	33.6722	33.4252	33.6204	33.3046	33.6553	33.7354	33.7249	33.6918	33.4178	33.665	33.6324	33.6523	33.6567	33.5374	33.6076	33.7136	33.7509	33.5531	33.4449	33.5634	33.7212	33.6942	33.7253	33.769	33.674	33.6271	33.5525	33.491	33.6483	33.535	33.7818	33.5168	33.3275	33.703	33.7123	33.6659	33.7321	33.7794	33.626	33.5393	33.5215	33.4874	33.7512	33.4235	33.6132	33.5637	33.5727	33.8911
jgi|Aspni7|1124090	33.628	31.2289	33.7768	33.5646	33.4679	33.7419	34.4806	33.6593	33.3689	32.5956	33.5257	32.7025	33.7681	33.8242	34.0986	33.5031	32.2174	33.683	33.5451	32.8342	33.1601	34.2346	33.8553	33.2605	33.7047	33.543	34.1427	33.6532	33.0369	34.4954	33.8462	34.092	33.4364	33.5806	33.3554	33.6849	33.7204	34.0586	33.8858	34.1218	33.9989	33.921	34.1739	34.0224	33.6275	34.235	33.4928	33.4572	33.5979
jgi|Aspni7|1124097	31.0056	31.0554	30.9519		30.5705		29.9508	29.9617	31.0192	30.7737	30.7674		30.7783		31.0566			31.1151							30.7544	30.648	30.5465	32.172		30.5956	33.7094	29.2171		30.4967			29.9151	30.6668	30.6159									30.7193
jgi|Aspni7|1124146	30.9099	32.0875	30.4944	31.5267	31.1899	31.4442	31.2402	31.2657	31.5643	31.5181	31.4837	31.2828	31.616	31.4264	31.4677	31.6383	31.3738	31.3943	31.074	31.2947	31.5496	30.8375	31.6364	31.1031	31.6847	31.3791	30.8141	31.7087	31.5079	31.6015	31.4143	31.5693	30.8535	31.4173	31.7592	31.2189	31.3573	31.4835	31.4502	31.4541	31.7918	31.5795	31.4631	31.5413	31.0972	31.3756	31.6667	31.6339	31.4318
jgi|Aspni7|1124183	26.8364	27.6732	28.8234	28.8862	26.7864	28.7769	29.1554	25.5577	27.1924	23.2195	29.0625	25.4103	28.7235		29.2348	27.2952	26.9494	28.3077		27.2332	27.8302	26.3129	26.4979	28.9297	29.0808	26.3522	27.148	25.9604	28.4727	24.6853	28.1677	27.7416	26.9902	22.3627	29.2989	28.5388	26.65	28.5571	26.7329	28.9764	27.1153	28.722	27.1678	25.6753	25.8258	27.6007	26.0664	28.2242	28.1347
jgi|Aspni7|1124197	30.4471	29.639	29.5915	31.7077	31.8788	32.0208	32.617	32.6781	32.5392	33.1368	33.3494	33.2891	34.1198	33.9062	33.881	33.716	33.2635	33.638	34.664	34.7309	34.6406	34.1458	34.1211	33.9486	33.339	33.5632	33.0106	33.6776	33.7382	33.6616	33.9114	33.3194	33.327	33.4764	33.6309	33.5227	32.8856	33.21	33.1206	33.3347	34.0515	34.0596	33.6656	33.5267	33.8024	33.2766	33.2409	33.1655	32.7792
jgi|Aspni7|1124202		29.8704	29.8786	28.9671	28.0188				28.804									28.328	28.7167	28.4151			28.8243									29.3632		29.3844	29.1538	29.221	29.1719	28.9154		29.115	29.2387			28.6982	28.54	29.0498			28.3405
jgi|Aspni7|1124221					28.6548										28.9018											28.9247	29.2308	28.5171				29.0951	28.8675	28.6473						28.4315	28.8912			28.6418		28.8721
jgi|Aspni7|1124227	26.7322	27.4651	27.4649	27.3934	23.7657	26.2024	24.7238		26.2639					24.9994	26.6759	25.5331			24.3176	25.4875					25.9415	25.2016	25.6052	26.3672		26.4036	25.2087	26.0044					23.8598	25.4724	24.3638				26.3593
jgi|Aspni7|1124252	30.3874	29.5606	29.9125	30.7671	30.6905	30.8228	30.7536	30.8707	30.7637	30.8646	30.8265	31.0025	30.995	30.7487	30.9709	30.9867	30.333	30.8669	30.6085	30.655	30.5809	30.8917	30.74	30.8145	30.8682	30.6864	30.6088	31.0261	30.6417	30.8588	30.6333	30.4452	30.1691	30.2988	30.4365	30.532	30.0751	30.6459	30.5021	30.6037	30.7925	30.8761	30.6777	30.2959	30.7346	30.5653	30.7091	30.8632	30.5363
jgi|Aspni7|1124259		28.6872		28.7444	28.4437	28.2587	29.217	29.3298	29.461	29.1661	29.4798	29.6003	29.4305	29.6121	31.0746	29.4248	29.6431		29.038	29.5496	29.648	29.8006	29.6563		28.5281	29.498	29.1919	29.4016	29.0591	28.5636	28.5719	29.9778		26.0469	29.5897	29.7102	30.0068	29.3288	29.5014		29.1395		29.6767	27.2464	29.8033	29.3509	29.5917	29.5513	29.5943
jgi|Aspni7|1124277	29.1469	29.7588	29.3999	29.4265	29.3676	29.1973	28.9549	29.1149	28.7961	28.8248	29.0623	29.3444	28.9014	29.1236	29.6016	29.0458	28.9893	28.873	29.1073	28.9774	29.1829	28.9828	28.8719	29.0858	29.06	28.6754	28.9289	29.0906	29.4565	29.37	29.294	29.4935	29.7823	29.0175	29.2036	29.1542	28.946	28.586	28.6729	29.3506	29.1741	29.4806	28.5642	29.1545	28.8546	29.0358	29.2433	29.3389	28.6586
jgi|Aspni7|1124343		30.7891	29.1427	30.2609		29.9364	30.2339	30.2293		30.5248	30.8817	30.7575	30.7297	30.807	31.1388	30.4961	30.6422	30.4963	30.9293	30.7828	30.1861		30.6868	31.2935	30.5198		30.7569	30.4811	30.9664	30.3329	30.6991	30.5134	30.7168	31.6675	30.7177	30.7129	30.5864	30.4042		30.6736	30.6221	30.938		29.8422	30.6084			30.3897	31.106
jgi|Aspni7|1124360	33.3564	33.8329	33.3071	33.3548	33.1693	32.9187	32.9116	32.926	33.0894	33.0649	33.1883	33.2813	33.2405	33.1491	33.0358	33.4189	33.592	32.9989	33.3544	33.4314	33.1983	33.2956	33.0798	32.9603	33.016	33.0827	32.8134	33.0811	33.3841	33.2145	33.2529	33.2842	33.4256	33.5476	33.2014	33.4613	33.4622	33.4475	32.7382	33.7049	33.3493	33.2477	33.4359	33.3601	33.3345	33.2504	33.4281	33.3204	33.2914
jgi|Aspni7|1124368	27.8098	26.4296	28.7272																											28.733
jgi|Aspni7|1124436	32.0038	32.4533	32.2333	32.4908	32.2261	32.1833	32.4307	32.4713	32.5094	32.025	32.244	32.1743	31.8541	32.1322	32.3859	32.055	31.7961	32.1949	32.0463	32.0108	31.6787	32.0972	31.9367	32.152	32.1507	32.0612	32.2717	32.3879	31.894	31.6364	31.775	31.981	32.1119	31.7715	32.0039	31.8763	32.0054	31.8719	32.1714	31.9074	32.1602	31.9875	32.0876	30.6761	31.6761	31.7994	31.9071	32.113	31.9481
jgi|Aspni7|1124492	32.6846	33.2645	32.745	32.5543	32.3491	32.0526	31.6136	31.6393	32.6442	31.7385	31.7532	31.7688	30.793	31.6611	31.7616	31.2668	31.5718	31.2442	31.7887	31.6104	31.6419	31.7329	31.3627	31.651	31.5835	31.6836	31.6543	31.4987	31.7505	31.3922	32.3678	32.0102	32.4706	32.0426	31.039	31.4459	31.7859	32.054	32.0098	31.5194	31.5773	31.6506	31.6585	30.962	30.0166	31.4042	31.3499	31.5247	32.1548
jgi|Aspni7|1124506		28.6272	27.9823	28.604	28.9362	29.6615	30.7283	31.1152	30.8626	30.9785	31.3637	31.099	31.2681	30.6474	31.1861	30.9712	31.2187	31.1595	31.0556	31.3166	31.3265	31.3833	31.355	31.2438	31.3492	30.648	30.7275	30.6173	30.8195	30.932	30.7859	30.624	30.9408	31.2623	31.6257	31.2939	31.1894	31.3958	31.0213	31.0104	30.868	31.0157	31.2608	31.5124	30.8459	31.4659	31.4985	31.4115	30.7708
jgi|Aspni7|1124591	30.1752	30.1518	31.4649	31.1526	30.4989	30.7208	31.1472	30.7128	31.3357	30.232	31.3697	30.9539	30.4152	30.5595	30.4836	30.6769	30.9505	30.8434		30.8469	30.8718	31.3567		31.3689	30.729	30.0522	30.492	30.5628	30.369	30.8011	31.4886	31.8486	31.1603	30.4849		30.8183		31.1739	31.2324	30.7622	30.6471	30.4465	30.6414		30.1442	31.0715	30.4625	31.0347	30.8188
jgi|Aspni7|1124594		28.4682	28.2214	29.2534	29.4296	29.4992	29.2738	29.1935	29.1036	29.6078	29.4737	29.0669	29.5617	29.7161	28.4023	28.7045	29.9872	29.6462	29.5275	28.7137	29.674	28.2729	30.7395	29.1251	29.6656	29.7228	28.6397	29.4817	29.1708	29.159	29.6224	29.831	29.4834	29.814	29.7349	30.3273	28.2403	29.3527	29.7405	29.1192	29.3505	29.2801	29.3323	29.5038	29.5227	29.7256	29.703	29.3261	28.6044
jgi|Aspni7|1124613	26.6876	27.8816	27.413	27.9799	26.3744	27.6321	27.8652	24.3078	26.7182	28.1938	28.6407	27.1273	26.8693	26.5382	27.7538	27.0716		27.4532	26.6152		27.0475		27.4241	28.3414	28.3667	25.5738	28.5868	28.7731	23.26		28.0782	27.9271	24.1941	24.8259	28.975	27.9931	27.8334		28.0147	27.7901	28.2073		28.7142		27.1759		27.8399	27.6574	27.9678
jgi|Aspni7|1124625	31.493	31.3324	31.4252	31.5631	30.9041	31.4125	31.5298	31.3854	31.4534	31.3379	31.4779	31.2764	31.0449	31.5374	31.2789	31.7431	31.8151	31.6638	31.3545	31.6353	31.5061	31.5512	31.4371	31.1976	31.4355	31.0994	30.8568	31.1816	31.4779	31.4826	31.3795	31.6277	31.6105	31.5982	31.2579	31.6128	31.7885	31.5152	31.6672	31.539	31.4391	31.2089	31.0864	31.1695	31.445	31.4089	31.0785	31.5595	31.8467
jgi|Aspni7|1124628	31.4023	31.5614	31.5972	30.4917		30.5657	30.7944	30.9832	31.3894	31.2182	31.1424	30.8687	31.0212	30.0007	30.2882	30.5489	30.202	30.4347	30.5713	30.7874	31.0086	31.1275	30.5484	30.9599	30.7831	30.9008	30.9397	30.7456	30.9295	31.1373	31.1526	30.5394	30.4581	31.4484	30.9864	30.5914	31.029	31.3552	31.2783	30.3485	30.4663	30.7384	30.5466	30.7232	30.4978	30.9272	30.6231	30.5861	30.0336
jgi|Aspni7|1124658	28.7866	28.9554	29.043	29.674	29.246	29.3752	28.9272	28.731	27.9491	27.8581	28.2629	27.71				27.7492		28.1491	27.9625						27.4972		28.0466	27.945		27.5501	29.1257	29.37	28.8895	27.9541			28.3824		27.572								28.2886	27.6833	29.1163
jgi|Aspni7|1124683	29.3546		29.4114	29.1869	28.261	29.2133	28.1158	28.8467		28.2112	29.346	28.3483	28.6927	28.735	30.0766	28.7021	29.7863	29.1227	28.1765	28.0452	29.7221	28.1493	27.7629	29.186		28.419	29.2214	28.3512	29.9698	28.5469		30.2155	29.819	29.6023	29.83	29.2709	29.1974	29.4785	26.8529	30.2038	28.7461	29.482	28.8565	28.9847	29.0703	30.196		28.2983	28.8521
jgi|Aspni7|1124689		25.8896		26.7276									27.9044	25.1862	26.6014		27.2493	27.0897	27.6849		27.2053		26.5551	27.5358	25.4908											26.8306		25.6868		27.3911		26.7406				27.1912			26.0119
jgi|Aspni7|1124700	34.3306	34.2314	34.1213	34.0182	33.9629	33.9913	34.2364	34.1494	33.9567	34.1207	34.0889	33.996	33.9497	33.9021	33.9927	34.1214	34.173	34.203	33.946	33.96	33.98	33.9969	34.1623	33.9983	34.1391	34.0042	34.03	34.141	34.0385	34.0857	34.0614	34.1526	34.2527	34.0288	33.9248	33.8732	34.1526	33.9382	34.0815	33.9244	34.1064	34.1731	33.6941	34.0009	34.0559	34.0303	34.0577	34.0926	34.1105
jgi|Aspni7|1124727	29.6414		30.4705		30.1948												29.7262							29.8276																		29.3231					29.3017	29.2702
jgi|Aspni7|1124751		27.65	27.1006	27.3133		27.0218									27.0511	26.7262															29.1075	28.3741																27.9808
jgi|Aspni7|1124805	30.3206	30.7069	30.9345	30.9325	30.7832	31.1434	30.5583	30.8861	30.4303	29.9118	30.5431	30.5048	30.4397	30.2455	30.7448	29.99	30.6625	30.8187	30.6446	29.3688	30.5088	30.4251	30.7863	30.8645	30.5257	30.4362	30.8285	30.1478	30.5182	30.4505	30.8549	30.3689	29.9172	29.8944	30.585	30.1641	30.8877	30.0848	30.3757	29.7167	30.505	29.9885	29.2385		30.054	30.8667	30.8556	30.0718	30.1647
jgi|Aspni7|1124808				27.8274		27.9402	27.8597			28.149		27.9988		27.1174		28.3121				27.798	28.0513	27.2381				27.3494					28.1265							28.3893									27.2871		28.2139
jgi|Aspni7|1124841	31.5764	31.5447	31.4642	31.3517	31.3806	31.3105	31.1582	31.1834	31.6705	31.6644	31.909	31.8159	31.7552	31.3019	31.8224	31.7007	31.8322	31.9675	31.8196	31.7565	31.7848	31.6943	31.6385	31.5334	31.7299	31.6597	31.5369	31.5258	31.6359	31.5894	31.5647	31.2936	31.4863	31.6601	31.4542	31.4079	31.1515	31.7134	31.724	31.5905	31.6972	31.5276	31.2221	31.5	31.4666	31.624	31.0166	31.7843	31.2954
jgi|Aspni7|1124872	27.3299	27.8395	28.401																													28.5181
jgi|Aspni7|1124929	29.381	30.0175	29.5819	28.4964		28.684			26.8347																		26.9937											26.8787
jgi|Aspni7|1125022		28.4451			28.9198			29.2386	29.1235	30.0225	29.599	28.492	29.6572	29.1314	29.2007	29.1206	29.1473		29.1582	30.2779	28.9969	29.4774	29.6719		28.8802	28.4612	28.5156	29.0147	29.0671	28.3703	27.553	28.2802	28.4981	27.462	29.7339	29.3773	28.5672	28.5914	28.5809	29.6805	29.5489	29.0891	28.883	29.316	28.6796	29.1083	28.8865	28.5019	28.5578
jgi|Aspni7|1125028	32.4943	33.0074	32.9276	32.6943	32.7918	32.7853	32.3861	32.5092	33.059	32.8112	32.8443	32.6987	32.8994	31.7491	33.0026	32.727	32.6973	32.5561	32.8811	32.809	32.9771	32.4239	32.7078	32.3806	32.7715	32.3282	32.6953	32.7479	32.7837	32.7022	32.4576	32.3165	32.692	32.868	32.6606	33.0587	32.2018	32.7431	32.5621	32.534	32.7811	32.7705	32.4747	32.5041	32.0553	32.6597	32.7239	32.203	32.4981
jgi|Aspni7|1125079	29.8675	30.0676	29.1253	30.3747	29.5373		30.4641	30.7649	30.2539	30.9773	31.1249	30.5514		30.1454	28.9473	31.0421	30.8188	30.8619	30.2309	29.2038	30.8711	29.3136	29.5783	30.7015	30.8506	31.0786	31.3507	28.9786	30.8421	30.8749	30.8085	30.0262		31.2376	28.9597	31.1698	29.7995	31.1464	31.0966	30.4004	30.1777	30.1275		30.6657		30.7363	31.027	29.2233	30.6951
jgi|Aspni7|1125118	32.3045	32.4121	32.1249				30.6944		31.7349		30.6285	30.9146				30.9704	30.0377							30.426	30.3531		30.7669		30.2039				29.3395	30.6081		31.0865	31.0952			29.3547				31.2364	31.5837	31.1299		30.8281	33.6257
jgi|Aspni7|1125146		35.1284		35.2671	34.8668	35.2045
jgi|Aspni7|1125165	31.0918	31.1906	31.0145	30.0539	29.7699	30.2046	29.7405	29.4514	29.837	29.9292	29.8731		29.1625	29.3752	29.3324	29.8777	30.3672	30.6135	29.0746	28.4564	29.3775	29.5005	29.7057	29.7792	28.9763	29.6245	28.394	29.6609	29.5298	29.5641	29.8318	28.9812	28.7561	30.3766	28.9862	29.6067	29.0209	29.7506	30.1203		29.5646	28.6508		28.9347	28.6505	29.9026	29.5566	29.6686	29.8619
jgi|Aspni7|1125171			29.707	29.2883	28.4509	30.0716	29.6154	28.6995	29.3433	29.5203	29.5084	29.1672	29.8569		29.3072	29.0774	28.6557	29.3506	29.1366	29.0663	28.8994	28.6333	29.2218	29.6271	29.3332	29.4197	30.0229	29.5215	28.8651	29.781	29.0167	30.0833		29.4685	29.2599	29.2014	29.4858	29.0097	29.2735	29.0594	29.3452	28.8468	28.4474	28.886	28.9474	28.8199	29.3046	29.4565	29.1416
jgi|Aspni7|1125245	28.8839	29.7141	30.0692	29.7588	29.9574	30.1789	30.4139	29.994	30.1301	30.4428	30.7549	30.7731	30.6454	30.4721	30.7533	30.403	30.9706	30.8171	30.4397	30.2879	30.5919	30.5262	30.6025	31.1246	30.7695	30.3201	30.2941	30.3089	30.546	30.5227	30.408	30.2293	30.3795	31.0567	31.2366	30.7468	30.6113	30.0893	30.4753	30.9112	30.1518	30.44	29.6549	30.3149	30.5416	30.8384	30.7258	30.7121	30.4619
jgi|Aspni7|1125334	31.8315	31.8971	31.8382	32.6672	32.7716	32.699	32.5177	32.6159	32.793	32.8762	32.9315	33.0187	32.9505	32.7985	33.1312	32.8952	32.9553	32.6691	32.8917	32.7082	32.7666	32.6225	32.8695	32.9734	32.8629	32.5985	32.7061	32.8622	32.6791	32.9517	32.8767	32.7436	32.5632	32.7848	33.082	32.6819	32.711	32.7685	32.8089	32.8479	32.7123	32.9216	32.4055	32.653	32.5894	32.903	32.5965	32.5727	32.6792
jgi|Aspni7|1125357		32.5777		32.3643	29.9969		32.6521	31.2233	30.9905						32.1755			32.112	32.5028		31.1973					30.8693						32.2816	32.5739				32.4493		32.5467					30.8205					32.5241
jgi|Aspni7|1125366	30.8381	30.9387	32.0239	32.7552	32.4644	32.7102	32.4942	32.1061	31.7739	31.2839	31.3889	31.1464	31.1903	31.4778	31.3064	30.7299	31.2595	31.0734	30.9322	31.0191	31.3477	31.4644	31.4567	31.3887	31.231	31.2397	31.4596	31.4858	31.2209	31.1212	31.5552	32.6667	31.9048	31.2187	31.144	31.4045	31.5908	30.8209	31.3129	31.1013	31.409	31.4469	30.5983	31.2562	31.0891	31.4929	30.911	31.2713	31.4094
jgi|Aspni7|1125416	30.4455	30.3625	30.5394	30.7513	30.4884	30.2742	30.5935	31.1108	30.9331	31.1796	30.8198	30.8969	30.4994	30.5896	30.7856	30.4042	30.5321	30.631	30.9244	30.696	30.7379	30.8187	30.708	30.9375	31.1342	30.7544	30.7771	30.9573	30.5536	30.8918	31.2124	30.9826	30.1199	30.1264	31.2446	30.8646	30.6305	30.6253	30.6235	30.8367	30.7096	30.5109	30.778	30.5588	30.7621	30.7473	30.571	30.9966	30.6103
jgi|Aspni7|1125454	31.5289	31.9407	29.8967	29.9861	31.7366	31.9202	32.1123	32.6505	32.2255	32.4957	32.5512	32.3684	32.091	31.8169	32.6232	32.2085	32.5725	32.4356	32.5515	32.3218	32.3947	32.3025	32.2997	32.6773	32.5582	32.3437	32.5303	32.1696	32.209	32.1478	32.5753	32.7574	32.8503	32.4784	32.6688	32.5607	32.6716	32.4879	32.3482	32.5878	32.018	32.0359	31.9197	32.4095	32.1996	32.3452	32.0873	32.5819	32.3802
jgi|Aspni7|1125493	30.5112	30.0759	29.9266	29.8285		29.6679	29.5283	29.2857	30.1304	29.655	30.1293	31.233	29.4416			29.6256	30.2385			29.751	31.5629		29.7421	33.7689	30.4232			29.375	29.5811	30.2973		30.5168	33.5985		29.9186	29.9216	29.4244	29.7219	29.7656	31.1704	31.1374	31.9891		30.4634		29.8973	29.7358		30.5349
jgi|Aspni7|1125526	31.4751	31.0489	31.2016	31.9025	30.7946	31.2727	31.158	30.2864	30.8937	31.7466	30.8243	31.6729	30.7154	30.647	30.5271	31.762	28.7026	28.8355	31.3007	31.0574		30.3001	31.814		30.9926	30.7541	31.463	30.5123	31.5302	28.6071	31.2003	30.8356	31.1617			30.6486	30.5501	28.7309	31.0021	30.6116	30.913	31.4868	30.5922	31.2942	30.9152	30.9077	31.5124	28.9649	31.7196
jgi|Aspni7|1125545						24.9755	25.4703				27.3339	25.6897			26.1172	27.4023		24.5922	27.0677				25.3099	24.9341	26.8151									22.6692	25.2953					23.7459	25.9725	21.5119				23.7227
jgi|Aspni7|1125552		30.6663	31.0797	30.193	30.7159	30.0257	30.8324	30.3727	30.8245	30.6586	30.7947	30.378	31.0859	30.9869	30.8299	30.9867	30.8128	30.7603	30.9571	31.0085	30.7851	31.0076	30.6406		30.7764	30.1455	30.0419	30.5598	30.8004		30.3001	30.1616	30.5365	30.7388	30.5917	30.7089	31.2594	30.1972	30.8537	30.5577	30.8721	30.4559	31.1208	31.007	30.5284	31.2084	30.8562	31.166	30.6707
jgi|Aspni7|1125575	29.8849	30.3032	30.4756	29.1307	29.8279	29.5859	29.651	29.6033	29.7688	29.6386	29.6771	29.1639	29.6682	28.9575		29.5418	29.3472	29.8028	29.7404	29.0033	29.3615	29.8424	29.7581	30.2889	29.6775	29.2103	30.2166	29.3395	29.4059	29.6609	29.7988	29.1377	29.96	30.2053	29.5276	29.8211	30.0057	29.7578	30.2583	27.1979	28.9831	29.224		28.8241	29.9167	29.882	29.7585	29.4766	29.3658
jgi|Aspni7|1125612							28.0152		29.4352			28.5753	27.9585			28.3188			28.7201			27.7987			28.0672					28.5059	28.0899										28.6969		29.0019	28.9453			28.2765
jgi|Aspni7|1125617	35.2691	35.7678	35.291	35.4138	35.2999	35.5049	35.7561	35.7696	35.348	35.4754	35.4676	35.2785	35.4374	35.7201	35.8184	35.1401	35.6829	35.5075	35.5235	35.3055	35.6552	35.452	35.6084	35.4301	35.7718	35.5475	35.4979	35.5001	35.3354	35.441	35.6089	35.9884	35.3649	35.3692	35.4494	35.6343	35.2685	35.5198	35.6709	35.5289	35.5247	35.0259	35.3801	35.2112	35.4141	35.4261	35.2771	35.6282	34.7923
jgi|Aspni7|1125631	32.9207	32.9523	32.5134	32.5268	32.4855	32.133	31.9126	31.9999	32.3474	31.84	32.1425	31.6849	31.8437	31.6756	32.0987	31.897	32.3549	32.0131	31.9465	32.3662	32.3477	31.8788	31.4547	31.9479	32.4375	32.0485	32.2711	31.6425	32.4292	31.7879	32.6171	32.7054	32.5031	32.3281	32.1027	32.0468	31.9226	32.3391	32.5555	31.801	32.1461	32.1488	32.0403	32.2809	32.0593	32.0681	31.1147	32.17	31.7905
jgi|Aspni7|1125690				25.7742	26.5842	25.1514		25.9773	26.4584	27.4256	26.8433	26.9187	27.2616	26.8181	27.4431	26.4514	27.1143	27.3175	26.1205	26.0041	26.1382	26.8022	27.2664	27.5852	25.833	25.9036	26.0959	25.9823	32.1424	26.7842		26.6296	28.0737	27.7316	26.7345	26.4559	27.2578	26.6751	25.5614	27.0804	26.0176	26.2137	29.2571	27.4212		26.0031	28.6845
jgi|Aspni7|1125838			26.4038				28.3216	25.9108			27.2611	26.8638	28.4463		26.9353		28.1296	28.6086	27.3381		28.4726	27.9014	28.3158		28.6097	28.2784	27.2385	27.3314	28.368		26.926		27.5469		28.786	28.2719	28.6123		27.0829	29.0938				27.9696		28.6257	27.7833	27.2696	28.4146
jgi|Aspni7|1125889	31.2146	31.7432	32.1409	30.0344	29.8671	29.9397	30.0231	29.8934	29.5609					28.1737					28.4283					29.1604	29.2995		29.4463	29.4745	29.1164		29.3887	30.1619	29.4244			29.5662	29.8732	29.6119	29.4865	29.1197	28.9959		27.7975	28.2599	28.1828	29.4085	29.0891	29.4212	29.3962
jgi|Aspni7|1125893	25.5515	26.324	24.9391	27.4316	25.5416	26.9052	25.8825	26.309	25.7501	26.6599	25.5555	26.0422	25.6629	26.1513	26.3827	25.872	25.279	25.4571	26.5144	26.4281		25.8675	24.9327	23.5388	25.867	24.3824	25.6234	24.6277	24.7121	26.1156	26.878	27.7837	23.6389		26.0283	26.062	26.3458	25.4267	26.0843	26.4124	26.4103	25.1754	27.4386	26.5478	27.0359	23.733	26.1988	26.3097
jgi|Aspni7|1125896	29.3888		30.5559			27.4342	28.4112	30.7497	30.5385	32.0015	29.1034	28.9262		28.8774	28.8665	30.4396	29.1178			31.0168	28.8821	29.8414	28.8511	28.996	27.4529	27.8162	28.2296		28.1479	31.2197		31.8193			29.0141	29.0921	28.559	29.6549	28.8248	29.1469	29.0258	28.7235				29.1423		30.5614
jgi|Aspni7|1125956	29.6057	29.8548	30.0946	30.8789	30.6802	30.6079	30.8639	30.6636	30.5755	30.3279	30.3268	30.0497	30.194	30.1816	30.0025	30.1116	30.4654	30.6853	30.2497	29.9388	30.2977	30.1026	30.3468	30.2141	30.5764	30.5692	30.2852	30.3209	30.0206	30.1779	30.0622	30.7899	30.702	30.0576	29.9254	30.1934	30.5398	30.2687	30.0492	30.1208	30.1219	30.132	30.0834	29.9258	30.539	30.3345	30.1958	30.5723	30.6457
jgi|Aspni7|1126009	31.2349	31.3254	31.1719	31.0345	30.4226	30.8486	31.2267	30.7599	30.5623	30.8935	30.9689	30.8847	30.7121	32.0018	31.5612	30.5814	31.279	30.5641	30.6248	30.8769	30.6167	30.8558	31.094	31.3849	31.0013	31.3077	30.8726	30.6216	30.9901	30.5825	31.2706	31.3397	30.9198	31.5488	31.9953	31.3213	30.9256	31.1302	31.0937	31.5068	31.1606	31.6849	30.8567	31.3797	30.6878	31.1814	30.9585	30.9944	31.3491
jgi|Aspni7|1126010	27.6387	28.0631	28.0209	26.6553	27.8426		28.1688	28.2807	27.7137	27.4934				27.8634	27.4963		28.0076	28.0022	27.8498	26.7783	27.5134	27.7622	27.8472	27.5147	27.1241		28.335	27.9295	27.355	27.2483	26.7746	27.4828	27.9437	28.1163	27.7421	28.0323	28.067	27.4155	27.7536	27.421	27.2423	27.3544	28.2197	27.6859		27.6217	27.898	27.6261
jgi|Aspni7|1126035	31.0924	30.6311	31.6732	31.6234	31.878	31.0615	31.8573	32.0302	31.4222	32.1205	31.5075	31.8876	31.9333	31.3256	32.2544	31.5667	32.0568	32.1872	31.653	31.6445	31.2708	31.6435	31.6008	32.0222	31.3259	31.9232	31.9663	31.4517	31.7178	31.8526	31.6819	32.1552	31.857	31.4095	32.1003	30.6646	31.1739	31.1588	31.1387	30.8318	31.8989	31.3579	31.9489	32.5032	32.6585	31.8706	31.2003	32.2846	31.2407
jgi|Aspni7|1126036	32.0504	32.1771	32.2609	31.5395	31.7132	31.3804	31.3195	31.416	31.4935	31.4908	31.4999	31.2851	30.9404	31.0745	31.3098	31.2643	31.3948	31.055	31.2301	31.4051	31.3906	31.2408	31.228	31.3622	31.2513	31.3075	30.9966	31.1194	31.2023	31.5655	31.5968	31.2615	31.6278	31.4498	31.2525	31.268	31.3339	31.2658	31.4254	31.2218	31.1363	31.222	30.8288	29.7442	31.1118	31.2752	31.4211	31.1275	31.334
jgi|Aspni7|1126041	29.5484	28.5517			28.0564		28.8819	27.9802					28.8073	29.1212	29.1516		28.0313	28.4886	28.8098		27.2223	28.7775		29.2048		28.0875	28.7558		28.2602			29.3589		25.6259	29.1417		28.0731	28.8928	28.6623		29.0176	28.2629		29.1734
jgi|Aspni7|1126047	34.6664	34.3081	34.4568	34.0996	34.2659	34.2404	33.8344	33.867	34.1391	33.759	33.6648	33.9135	33.6884	34.1159	34.121	33.6931	33.8454	33.7251	33.7218	33.4761	33.5474	33.6756	33.5843	33.8473	33.7866	33.6736	33.7945	33.7833	33.7716	33.5864	33.7545	34.0805	33.8995	33.484	33.7096	33.7406	33.8938	33.7365	33.8833	33.7952	33.567	33.7955	33.5794	33.5284	33.5423	33.709	33.7909	33.7066	34.0976
jgi|Aspni7|1126109	29.0797	28.5988	27.6923	28.9409	26.0503	28.8402	29.7184	29.5035	29.3744	29.5375	30.4712	30.0897	30.0482	30.0893	30.2648	29.5775	29.9396	29.8046	30.3326	29.4507	29.6413	29.7666	29.7726	30.0609	30.3699	29.5081	29.8415	29.3908	30.1413	29.5644	30.1497	30.2758	28.6595	29.5986	30.6246	30.3957	30.1579	29.7997	30.2273	30.6059	30.2635	29.8818	29.4738	30.2921	29.9414	29.9666	30.065	30.2127	29.7719
jgi|Aspni7|1126116	34.8055	34.6335	34.6198	34.7656	34.6654	34.7197	34.6989	34.7358	34.6487	34.7042	34.5472	34.6976	34.5873	34.6395	34.6737	34.674	34.6901	34.6656	34.7482	34.5765	34.6232	34.5369	34.6678	34.6115	34.7089	34.5861	34.7542	34.6121	34.6468	34.7071	34.7194	34.783	34.832	34.5749	34.4144	34.687	34.6004	34.8362	34.776	34.6448	34.5995	34.6365	34.5769	34.451	34.4879	34.5792	34.6989	34.7462	34.724
jgi|Aspni7|1126135	32.8115	32.5163	32.8879	33.0536	32.9709	33.0709	33.2535	33.0505	32.8349	33.0405	32.671	33.0015	32.9026	32.7393	32.6948	32.846	33.0079	33.0697	32.9621	32.6149	32.6199	32.8034	32.7966	32.7919	33.1132	33.172	33.1233	32.4659	32.9935	32.824	32.9818	33.3371	33.3933	32.6357	32.7818	32.9574	32.9376	33.1883	33.0984	32.8227	32.7609	32.9412	32.7816	33.1067	33.0642	32.8603	32.948	32.9679	33.225
jgi|Aspni7|1126151	29.4606	29.1986	29.6115	29.1861			29.2696		29.3794	29.268	29.207	29.5991		29.0716		29.0474	29.2453	29.6855	28.4375		29.2078			29.7353	29.5241	29.1149	29.1888	29.3562	29.1181	28.6442	29.5741	29.589	29.335	29.2017	29.159	29.499	30.0319	29.5829	29.1342		28.0693	29.4834	29.0466	29.5686	29.9419	29.1329	29.2568	29.9246	29.6144
jgi|Aspni7|1126157	32.3282	32.3863	32.0155	32.3763	32.3205	31.7776	31.5736	31.5338	32.2943	32.0159	32.2181	32.1531	32.0418	31.8969	32.2885	31.8232	31.7777	31.6451	32.1584	32.4901	32.1944	32.5662	32.2066	32.0703	32.1227	31.7018	31.971	31.9213	32.3559	31.9821	32.2702	31.7014	31.8606	32.378	32.5111	32.6352	32.082	32.5065	32.1541	32.8401	32.2402	32.2265	32.0695	32.3928	31.9904	32.2321	32.2195	32.252	31.9855
jgi|Aspni7|1126174	32.4812	32.9365	32.8335	33.0115	32.8806	32.732	32.7395	32.7729	32.7987	32.8433	33.0258	32.8687	32.8592	32.9858	33.1287	32.7401	32.5383	32.6513	32.8988	33.0808	33.1664	33.1453	33.1638	32.9515	33.0139	32.6717	32.8028	32.7122	33.1345	32.781	32.803	32.8735	32.9817	32.6854	33.007	33.2838	33.4196	32.6879	32.9321	32.8832	33.0164	32.9455	32.7302	33.1369	32.9351	33.2914	32.6807	33.2492	32.865
jgi|Aspni7|1126181	30.928	31.7054	31.0702		30.0721	29.8079	31.2643	31.5169	31.6113	30.5421	30.8152	30.5631	29.9429	29.6635	29.6524	28.4203	30.2591	29.6137	30.7443	30.4526	30.7733	30.7265	30.3021	30.4846	30.908	30.6074	31.1116	30.1815	30.0963	30.4574	30.5878	30.5249	30.2534	31.6901	31.7547	31.3159	30.6012	31.1553	31.2096	30.2112	30.2292	29.7451	29.7583	30.2457		30.5647	31.1503	30.6417	30.7278
jgi|Aspni7|1126238	32.7746	33.0769	32.9382	33.2636	33.0954	33.2051	33.5927	33.6641	33.5468	33.7562	33.9689	33.7826	33.8774	33.756	34.0075	33.8605	33.7282	33.9353	34.1083	34.1547	34.1093	34.3975	34.5026	34.4821	34.0291	33.8192	33.659	33.9658	33.7652	33.742	33.8446	33.6709	33.4944	33.8977	34.0447	34.0584	33.516	33.8092	33.9239	33.8373	33.8615	33.7909	33.6842	33.8477	33.8536	34.1126	33.9148	33.8716	33.3153
jgi|Aspni7|1126241	30.0013	30.6641	30.3626		29.5724	29.436	29.3536	29.1856	29.7996			28.7749			30.7323				29.2179			29.6056					28.7858			29.5983		29.5454			28.9084		29.2294				28.8827						27.577	29.5492
jgi|Aspni7|1126266	32.6373	32.336	32.2922	32.4182	32.6635	31.8913	32.7941	32.1717	32.8889	32.6492	32.879	32.7241	32.6206	32.7589	32.7732	32.9218	32.6285	32.6251	33.0003	32.9787	32.5205	32.9035	32.6686	32.9017	32.8243	32.6235	32.5215	33.18	32.5318	32.6603	32.1399	33.0568	32.4812	32.3293	32.9902	32.8319	33.2126	32.8378	32.7681	32.7872	32.6203	32.393	32.5482	32.7633	32.7683	32.3427	32.7818	32.699	32.6941
jgi|Aspni7|1126271	32.8068	33.4669	33.0462	33.6015	33.5891	33.1454	33.407	33.3291	33.5024	33.6567	33.6706	33.6547	33.5827	33.6749	33.8351	33.707	33.4015	33.4549	33.6724	34.2062	33.7805	34.0437	33.7407	33.8262	33.6273	33.4015	33.4492	33.3438	33.8219	33.5409	33.3324	33.1518	33.0793	32.5761	33.6716	33.5656	33.7957	33.6087	33.4882	33.9485	33.9619	33.7008	34.1384	33.9025	33.7159	33.9229	33.856	34.0994	33.5508
jgi|Aspni7|1126283			28.3705		24.175		27.8837	27.4408					28.5306	27.1923			22.7706	26.6836	27.5769		22.4639	28.431	27.9622	27.3505	28.8732	26.8961	27.7723		26.4438			28.0741			27.8873	27.632				27.7602		26.7202	27.5817	27.3742			27.5672
jgi|Aspni7|1126318	36.9152	37.2286	37.1181	37.236	37.0629	37.338	36.6538	36.7216	36.8911	36.4173	36.5693	36.4741	36.2745	36.2825	36.5461	36.3691	36.734	36.6021	36.3333	36.2964	36.4737	36.4428	36.4141	36.4617	36.585	36.4568	36.716	36.3146	36.4136	36.5272	36.9746	36.7668	36.8562	36.4443	36.4586	36.2717	36.4484	36.7736	36.6052	36.3969	36.5207	36.4006	36.1116	36.2049	36.0656	36.4353	36.6358	36.5226	36.4771
jgi|Aspni7|1126413	27.7754	27.4379	28.0102	27.5568	27.2185	27.7032	27.0474	26.5407	27.5085	27.2101	27.2572	26.8805	26.9871	26.7209	26.8494	26.7736	26.237	26.6555	27.0201	27.0082	26.8141	26.9835	26.6429	26.519	26.7888	26.3618	26.8221	26.692	26.5149	27.2334	27.1986	27.0778	27.0877	27.016	26.1404	26.8654	26.3365	27.4835	27.0506	27.0787	27.2661	27.1031	26.0426	26.5345	26.7392	26.1507	26.8523	26.6105	26.5758
jgi|Aspni7|1126414	29.6271	29.5723	29.3767	29.9188	29.6846	30.5529	30.5849	30.322	30.2527	30.2935	30.188	30.1213	30.5667	30.7384	30.0615	30.4707	30.6082	30.7071	29.88	30.4147	30.8778	30.441	29.8304	30.7972	30.5901	30.8038	30.7877	29.3696	29.8051	30.8064	31.2363	30.7234	30.5943	30.2862	30.418	30.4268	30.5742	30.5577	30.5127	30.5343	30.4558	30.1988	27.7416	30.083	30.3315	30.019	30.5628	30.1807	30.6067
jgi|Aspni7|1126481	31.2694	30.9754	31.3373	31.6358	31.579	31.3322	31.6144	31.4734	31.5736	31.4394	31.5783	31.4627	31.6887	31.7502	31.4965	31.1854	31.3274	31.2691	31.5829	31.397	31.296	31.2741	31.4229	31.6306	31.4555	31.474	31.445	31.3511	31.3562	31.4071	31.3882	31.0906	31.4766	31.3109	31.6437	31.3407	31.399	31.3894	31.3948	31.5543	31.5119	31.5698	31.552	31.3846	31.3232	31.4357	31.4093	31.5762	31.1989
jgi|Aspni7|1126508	33.148	33.2568	33.5225	33.9727	33.9622	34.0121	34.0312	34.0059	34.0695	33.9044	34.0445	33.9064	33.9622	33.8355	34.0689	33.971	33.9022	34.0619	33.8707	33.7695	33.9052	33.9468	33.9949	34.0902	34.0781	33.95	33.958	34.1181	33.9852	34.0785	33.9173	33.9779	33.9475	33.9823	34.095	33.6856	33.7217	33.9618	34.0295	33.7677	33.8925	34.0309	33.4697	33.6447	33.5736	33.957	33.8136	33.9482	33.8621
jgi|Aspni7|1126514	29.9282	25.4876	30.5426	30.743	30.1523	30.7217	29.4321		30.0415	28.7127	29.1736	28.429	29.746	29.2924	30.179	29.8803		29.4416	29.1818	29.1524	26.4784	29.2283	30.1015	29.3827	29.5571	25.8736	29.6715	26.9067	29.3382	30.3514	30.1477	30.1362	29.2613	30.0282	29.5581	29.4001	29.9219	30.1986		29.5513	29.8102	29.1591				29.3935	29.7281		29.841
jgi|Aspni7|1126517	29.969	29.7691	29.9242	30.6846	28.8434	29.4551	30.1452	27.8506	29.3134	30.4768	30.5262	30.2498	30.5238	28.2708	30.4107	30.4827	30.4889	30.5485	30.3483	29.2598	29.9441	30.2624	30.4136	30.6212	30.0826	30.3254	28.6706	28.4556	29.9344	30.3088	28.0015	28.7524	30.1764	28.2991	30.3139	30.7625	30.6133	30.7872	30.9242	30.756	30.8148	28.6957	28.6476	30.4424	30.4271	30.7942	31.0376	30.6552	30.467
jgi|Aspni7|1126550	33.3307	33.7707	33.4972	33.8544	33.7652	33.871	33.8014	33.611	33.8684	33.3706	33.3061	33.4408	33.3082	33.502	33.4362	33.4326	33.5788	33.4223	33.1873	33.1275	33.1777	33.3197	33.5752	33.3274	33.4826	33.3635	33.5456	33.5213	33.2841	33.2352	33.4558	33.606	33.6022	33.4139	33.1424	33.3349	33.3465	33.4496	33.4617	33.5874	33.4302	33.4562	33.1208	33.3227	33.134	33.2335	33.4127	33.3224	33.1955
jgi|Aspni7|1126561	31.7769	31.3401	31.619	31.4352	31.3283	31.3427	31.0103	30.5482	31.2132	30.8725	31.0861	30.7404	32.8607	30.0868	30.4004	31.0471	30.8811	31.1503	29.6689	30.7485	30.8179	30.7489	31.3738	30.8582	30.8071	30.2985	31.1598	30.6632	30.3622	30.6532	30.918	30.4608	30.919	31.0366	31.1629	30.722	30.9189	31.2439	30.7934	30.735		29.7723	30.1653	31.4868	31.2625	30.958		31.3247	31.0784
jgi|Aspni7|1126570		30.2367								28.7643	29.7409	29.9598	27.3166	29.4866		29.5187	30.8179	28.3571		29.2874	30.2046	29.6504	28.2091	30.3275	30.4368	29.8178	30.6137	29.9199	30.3119	30.1489	28.4037	29.3698	30.4046	30.7138	30.0548		30.2842		30.4551	29.3217	30.0634	29.928		29.8787		30.4166	30.5877	30.1688
jgi|Aspni7|1126600	30.4999	30.7648	30.8903	31.1283	30.7704	31.1717	31.1721	31.0503	30.6	31.0172	31.0423	30.9867	30.7259	31.2236	31.01	30.4624	30.7725	30.5931	30.662	30.3518	30.7152	30.8116	30.9059	30.9534	31.0913	30.5911	30.891	31.1124	30.8247	30.6163	30.5341	31.1563	31.2756	31.034	31.1428	31.2102	31.3508	30.6749	30.7137	31.2313	31.2056	30.9701	30.9793	31.1157	31.1934	30.8281	30.7752	31.11	31.0529
jgi|Aspni7|1126629	30.6024	30.4363	30.8909	31.3454	31.9261	31.7455	30.9232	30.469	31.0916	31.8755	31.9209	31.3897	31.3606	29.3617	30.7711	31.0235	30.6418	31.3039	31.3232	31.88		31.223	31.3234	31.3898	31.3719	31.5322	29.5895	31.2615	31.407	30.8118	30.9807	30.5675	30.4754	30.7425		31.5174	31.6483	31.2294	30.9984	31.1971	30.4926	31.187	29.7269		30.5766	31.5097	31.3951	31.8006	31.0025
jgi|Aspni7|1126637	33.4997	33.4904	33.705	33.5762	33.877	33.7895	33.8514	33.5671	34.0467	33.9906	34.2379	33.8815	33.8586	33.7192	33.7879	34.0636	33.8523	33.8886	33.9498	33.9399	33.7361	34.0887	34.1417	34.007	34.0755	33.4917	33.6381	34.071	34.0572	33.9054	33.7182	33.8699	33.3853	33.6566	34.0806	33.8236	33.4907	33.5159	33.8375	33.8129	33.859	33.4625	32.5022	33.9261	33.5721	33.6971	33.8189	33.7356	33.507
jgi|Aspni7|1126688	31.4957	31.8396	31.534	31.6592	31.5833	31.4957	31.7559	31.6485	31.8685	31.6229	31.776	31.6372	31.5245	31.335	31.5719	31.5881	31.8617	31.7154	31.713	31.5388	31.8438	31.6054	31.6057	31.7109	31.958	31.7067	31.7411	31.6515	31.8708	31.6161	31.8614	31.7818	31.7547	31.8286	31.7853	31.7434	31.8921	31.6757	31.8817	31.6622	31.4786	31.5203	31.3691	31.5662	31.3696	31.7952	31.8593	31.8555	31.4885
jgi|Aspni7|1126721	29.2063			29.2824		29.5877	29.5991		28.8599	28.4027	29.2606	29.2242	28.9785	29.0835	30.547	26.9539		30.8524	28.5867	28.9843	30.5129	28.4956	30.1058	27.2458	30.5193	30.9408	29.2397	29.5724		28.5497	29.0438	30.2418	29.7091		27.2447		30.5262	28.6079		29.9259			30.4299	28.7486		27.7775	29.1839	29.1863	28.6027
jgi|Aspni7|1126790		27.4461		28.8625	27.8896	28.0784	27.5675	28.8646	27.9487	24.4961	28.7592	28.3173	28.087	27.6499	28.5686	28.8101		27.7632	27.5484	29.6268		28.155	27.8564		28.6453	27.0848	27.4048	25.8236		32.3415	28.2469	27.2506				27.5648		27.7779	27.573	28.0183	28.4603	26.8335		28.5988	28.4799	28.0484	27.4867
jgi|Aspni7|1126945	30.1419	29.9466	30.0719	29.0814		29.7076	30.4188	30.3577	29.9767	30.5372	30.5017	30.2734	30.2111	30.2654	29.9134	29.9718	30.5135	30.4376	30.1956	30.4282	30.2041	30.7452	30.9018	30.789	30.7371	29.8474	29.7978	30.441	30.5778	30.1874	31.1876	29.9388	29.7882	30.6615	30.4914	30.5561	30.4209	30.2593	30.4394	29.5604	30.3049	30.1575	29.5135	30.0845	28.2936	30.6514	30.7903	30.2693	30.204
jgi|Aspni7|1126982	30.5617	30.914		31.1042	30.5938	31.0319	30.3024	31.099	30.6802	31.2774	30.7318	30.8544	31.1448	30.7756	31.0113	32.3755	31.9156	32.4413	30.7426	30.9252	30.4428	31.0706	31.0354	30.8353	30.8062	30.4793		30.8601	30.2757	31.0375	29.5211	29.9605	29.0646	30.2721	30.936	30.4925	30.4554	31.0407	30.52	31.0536	31.2265	31.1493	30.3834	30.8228	31.0522	30.7703	30.6256	30.8315	30.1277
jgi|Aspni7|1127034	25.281	27.0198	26.5064	27.5413	26.7444	26.5433		26.9406	26.9193	28.1811	26.86	26.3116	26.1849			26.8525			26.9312	27.2594		26.3855		24.7934	26.7491			26.9908		27.7378	27.3852	27.9736			25.141	24.731		25.4334	25.5649	25.3943	25.9725		26.1844	25.5439	25.9889		25.1694	27.4191	25.5861
jgi|Aspni7|1127046					30.198		30.2353	30.2571						29.6949	29.4617		31.4778	29.0485	29.4434		31.155		30.9401												29.364	28.888			28.5595		31.157			31.8404	29.6381	31.1625		30.5704	30.592
jgi|Aspni7|1127082	32.1525	31.8997	31.5694			30.8477	30.4731					30.6213										30.8867								31.1778	31.3828	31.1173	30.8615										30.8326				31.4122		30.9766
jgi|Aspni7|1127092	32.9719	33.38	32.8058	33.1727	32.511	33.0428	33.5373	33.4704	33.6606	33.2901	34.0242	33.5065	33.7391	33.7264	33.9676	33.487	33.1226	33.2309	33.9654	34.2921	34.1504	34.1192	33.835	33.8206	33.9342	33.674	33.581	33.6599	34.0649	33.5779	33.4687	33.4332	33.7714	33.5193	34.2295	34.2446	33.4611	34.0635	33.9172	34.453	34.0017	34.2215	34.2348	34.5207	33.6665	34.2936	34.2269	34.1994	33.5685
jgi|Aspni7|1127141	27.9089		29.2967	28.6766		29.2079	29.2614				29.3528	28.8559	29.5106	29.3675	29.5093	29.6671	29.1722	29.2889	29.1696	28.8557	29.3952	29.1365	28.9925	29.7909	29.7743	28.9889	29.0865	28.7572	29.6063	29.0622	29.2487	29.195		29.0952	29.624	29.2929	28.994	29.1613	29.2191	29.1693	28.9514	29.2736		29.1785	29.1572	29.3849	28.858	29.1839	29.3178
jgi|Aspni7|1127166		28.1796	29.0781										28.9382			28.0649						28.8899		28.0325	28.3535					28.0788				28.4777		28.8017					28.7149				28.3375
jgi|Aspni7|1127224				28.1722		29.4451			28.842		28.9554	29.3528	29.5967	28.868	29.3619	29.7074	28.209	28.4793			28.2974	28.8161	28.5204		28.8173		29.5553	29.7194	28.5187	28.8805				27.7737	29.263	28.8303				28.8685	29.5545	28.1673	29.4535	28.84	28.4766	28.9019	28.2678	27.6192
jgi|Aspni7|1127245		26.9787											28.5755		28.7389		28.4754				28.7021			28.5963		28.6699	28.983		28.7208			29.0669	28.4779					28.476		28.4819	27.8942								28.1242
jgi|Aspni7|1127282	34.63	34.4403	34.6018	35.2864	35.0614	35.4121	35.6142	35.5058	35.4793	35.3521	35.4989	35.4051	35.3326	35.028	35.0643	35.6653	35.4285	35.6086	35.4476	35.4398	35.2189	35.1788	35.317	35.2891	35.5571	35.4488	35.2729	35.3982	35.2861	35.144	35.2045	35.7282	35.5178	34.9577	35.0166	35.2316	35.3775	35.1758	35.2751	35.1006	35.3585	35.2837	35.0584	35.1351	35.3305	35.4197	35.3044	35.5212	35.7157
jgi|Aspni7|1127295	29.4348	29.5464	29.4804	29.6166	29.8337	29.451	28.7475		29.2973	28.9329	28.7731	28.9111	28.2081	28.9853		28.9286	29.0843	28.9699	28.0727		28.3177	29.0693	28.9383	28.7089	29.3825	28.8127	28.9833	28.7941	28.4784	29.0301	29.0781	29.3197	29.0137		27.7633		28.8223	28.9434		28.6143	28.57	28.2809		28.2029	28.2389	28.3625	28.6607	28.3378	28.4156
jgi|Aspni7|1127329	29.0767	28.6959	29.421	29.7861	29.3434	29.3499		29.0868		28.404	28.9771	28.7046	29.9022		29.7574	28.1221	28.9161	28.9913		28.9197	30.3913		28.698	29.1119	29.5784			28.5658	29.65	28.5114	29.2818		29.3894	28.3605	30.1515		29.7219	28.8931		29.6973	29.289		29.4124		29.5322	29.8071	29.522	28.9875
jgi|Aspni7|1127337	30.1403	30.3057	30.4513	30.3371	30.09	30.1235	30.4212	30.4917	30.5405	30.6933	30.2864	30.7156	30.6036	30.4515	31.0998	30.4933	30.7887	30.8172	30.7432	30.4443	30.5301	30.4019	30.4579	30.3575	30.7207	30.7052	30.2939	30.5832	30.441	30.6283	30.3379	30.5246	30.6276	30.5357	30.3969	30.4748	30.3479	30.5067	30.7382	30.4034	30.432	30.6242	30.5666	30.2474	30.057	30.6217	30.5697	30.5805	30.4366
jgi|Aspni7|1127372	29.4101	29.8012	29.9301	29.5895	29.6519	29.6298	29.3379	29.321	29.3397	29.3586	29.6741	29.2079	28.5441	28.8212	29.3177	29.9065	29.8349	29.9079	29.0307	28.8239	28.9724	29.3926	29.1737	29.3988	29.392	28.7336	29.208	29.0983	28.2309	28.7747	28.6936	28.6965	28.9063	28.172	28.6095	28.5066	28.8048	29.194	29.2872	28.549	28.8765	28.5819	28.5832	28.7993	28.4669	29.0767	28.8583	29.2927	29.2087
jgi|Aspni7|1127388	31.7691	31.5492	31.8826	31.216	31.1497		31.6111	31.615	31.9069	31.5076	30.882	31.3906	30.8983	30.6892	31.3296	31.1263	30.7747	31.478	31.3418		31.2622	31.2869	30.8634	31.6317	30.9793	31.7462	31.662		31.1983		31.4102	31.2253	30.8046	30.8756	31.289		31.0088	31.644	31.7574	30.652	31.3257	30.7806		30.7343		31.4237	31.2907	31.766	31.7869
jgi|Aspni7|1127398	28.6206	28.3615	28.293	28.6562	28.328	28.5051	27.6685	28.509						28.6798	28.284		27.1978						28.8416		28.6737	28.1888			27.7696	28.0446	27.7529	28.6882		28.2092	29.0164		29.0201		28.6254	28.2811	28.5729	27.8339		27.5724	28.393	28.116		28.0364	28.8401
jgi|Aspni7|1127456	33.6158	33.5846	33.5902	33.1378	33.0958	33.4247	32.8581	32.7128	32.9722	32.9147	32.8784	32.7825	32.8049	32.0547	32.4832	32.7956	32.7858	32.8464	32.783	32.6661	32.6985	32.6575	32.803	32.8908	32.992	32.5968	32.6119	32.6619	32.6581	32.7541	32.6547	33.0142	32.5308	32.7743	32.4644	32.5416	32.4813	32.9775	32.7972	32.2844	32.7945	32.5001	32.3381	32.5415	32.5215	32.4738	32.7686	32.9064	33.0219
jgi|Aspni7|1127534	25.5103	27.7976	26.9434	27.1763	25.1836	27.0332	27.2202	23.7959		27.0203			26.9383	27.0191	27.2037	27.4643	27.2554	27.4055	26.393	26.0343	26.2605	26.3374	27.4075	27.67	26.1187	27.0915	26.5685	26.856	27.9188	25.7801	25.9903	27.201	26.7565	27.0714		25.8459	25.2339	26.0344	26.7377	26.7314	25.809	26.9683	26.8177	25.253	24.1365	27.0502	25.9508	27.1587	25.8102
jgi|Aspni7|1127573	30.4635	30.7352	29.972	30.2753	29.9941	30.3303	30.605	30.5612	30.5529	30.4505	30.4597	30.3236	30.5241	30.3806	30.1873	30.3496	30.456	30.8074	30.8164	30.1681		30.4005	30.6578	30.588	30.6341	30.1089	29.9816	30.3571	29.6056	30.4332	30.6197	30.907	30.5227	30.8087	30.4652	30.6333	30.4031	29.7084	30.3919	30.5346	30.4206	30.31		29.7389	29.8192	30.7966	30.6567	30.7047	29.7584
jgi|Aspni7|1127577	31.1287	30.9673		30.8936		30.9516	30.8775			30.3939	31.4828	30.5221	31.6472		31.2941	30.7079	31.9635	31.3973	31.477	30.4709	31.4125	30.6761	30.9572	31.3232	31.415	29.1864		31.1412	31.3817	31.2868	31.0006	31.4993	31.8347	31.1634	31.676	31.8348	31.7604	31.2884	31.5168	32.1644	31.844	31.115		31.8143	30.2141	31.4763	31.2981	31.1975	30.3091
jgi|Aspni7|1127606	31.258	31.0779	30.9658
jgi|Aspni7|1127612	30.717	30.7349	30.069	30.4468	29.7483	29.6724	30.2061	29.5309	30.5788	30.3444	30.9727	30.5195	30.7921	30.1845	30.5402	30.9889	30.025	29.9901	30.4264	30.7652	29.4991	30.8227	30.7234	30.6656	30.9887	30.1563	29.9638	30.1608	30.3722	30.3172	30.6628	30.2861	28.5837	28.9049	31.0063	30.9861	30.7302	31.1037	30.7139	30.8083	30.6595	30.3726	30.7041	30.9105	30.3865	30.1023	30.4642	30.7951	30.7082
jgi|Aspni7|1127660	30.1546						28.8679		30.1708		29.6444	28.3072	29.7733	28.8356	28.4371	28.7855	28.6201	29.7273	28.6611	30.5759	29.5778	29.5921	29.5867	29.9233	29.168			29.2126		28.8332	28.433	28.4346	28.3086	28.8088	29.4567	29.5673	29.0553	28.2589	28.2416	29.2748	29.2606	29.311		29.4169	30.0343	30.1562		30.1243	28.5703
jgi|Aspni7|1127676	30.6907	28.9987	29.9488				31.1611	31.4337	31.5099	31.1867	31.0592	31.0319	30.9272	31.0901	30.6964	31.281	30.9562	31.558	30.4626	29.6619	30.3685	30.8601	31.2547	31.1091	30.8404	30.7783	31.001	30.9814	30.5137	30.5536			29.6989	30.5766	30.8712	30.7936	31.0752	31.0956	30.6299	30.5657	30.3319	30.6432		30.7062	30.837	31.1702	31.1682	31.0274	30.9318
jgi|Aspni7|1127679	29.8444	29.0254	29.3303									28.5778																			28.8495																28.8008
jgi|Aspni7|1127713	29.2858	29.9396	29.487	29.8402	28.8103	29.6984	30.1342	30.1729	29.9917	30.5244	30.7015	30.1677	30.2084	30.2065	30.4446	30.8522	30.7677	30.4336	30.4886	30.4258	30.4314	30.486	30.3726	30.1635	30.5912	30.2485	30.3365	30.7952	30.8969	30.5359	30.58	29.865	29.7366	30.4732	30.2073	30.819	30.3215	30.3865	30.4467	30.3597	30.3852	30.1572	29.9119	30.0492	30.2152	30.5167	30.3061	30.6541	30.5815
jgi|Aspni7|1127715	31.0049		30.7747	31.4234	31.0637	31.5885	31.355	31.2683	31.1636	31.1272	30.9438	31.0946	30.9476	30.9811	31.1619	31.0416	31.0365	31.0201	30.7847	30.3989	30.8993	30.4624	31.0261	31.0244	31.1393	31.0657	31.6597	31.0749	30.8729	30.9072	31.3617	31.896	31.6457	30.7514	30.8538	30.9516	31.2819	30.8307	31.0367	30.9353	31.0344	30.9005	30.8645	30.8334	30.9046	29.8381	30.8468	31.0762	31.1137
jgi|Aspni7|1127725	28.5978	28.9929	29.391	28.597	28.9643	28.7419	28.4901	28.8719	28.8138	29.1406	28.9458	29.009	29.0364	28.8558	28.8405	29.1004	28.2037	28.8154	29.0646	28.3942	28.7115	28.3598	29.0413	29.1951	29.0208	28.9854	28.7428	28.8401	28.9473	29.0325	28.7865	29.0317	28.4267	29.2405	28.5077	28.6606	28.1679	28.0842	28.376	29.1425	28.8764	29.3287	28.3237	28.7186	29.1528	28.7895	29.0217	28.865	28.7812
jgi|Aspni7|1127729				29.34				29.5378	29.1117	29.8643			30.1021				30.0232	29.8999	29.8935			30.1247	30.135	30.1858	29.9289			29.3516	29.9159	29.9631		30.0516	30.3227	30.3424	29.9427		30.382	29.4736								30.436	29.9324	30.2279	28.8513
jgi|Aspni7|1127735	33.1476	33.029	33.3522	33.3233	33.4491	33.2384	33.4539	33.5045	33.2119	33.4163	33.5144	33.5074	33.2752	33.1585	33.5276	33.2706	33.0905	33.4664	33.3243	33.3556	33.2839	33.2757	33.199	33.476	33.3185	33.4885	33.3059	33.4432	33.1796	33.4146	32.9611	33.2419	32.8329	32.9612	33.2798	32.9902	32.8949	33.314	33.1851	33.2299	33.2471	33.0596	33.211	33.0932	33.2019	33.3031	33.3872	33.3811	33.1247
jgi|Aspni7|1127778	31.0115	30.9765	31.1633	32.5823	33.0572	32.6998	33.8196	34.0158	33.7873	34.6527	34.8479	34.7433	35.3804	35.1877	35.353	35.2868	34.4817	34.9395	35.5567	35.7105	35.3699	36.5486	36.4988	36.3703	34.8557	34.4009	34.167	34.8098	34.9583	34.8937	34.3911	33.6908	34.2048	34.505	34.9703	34.9764	34.172	34.1763	34.3665	34.8545	35.383	35.3611	34.7879	35.188	34.8486	34.7304	34.6115	34.7812	34.5366
jgi|Aspni7|1127867	33.0085	33.0104	32.8787	32.2658		32.3214	32.7065		32.2982	32.5101	32.3062	32.5448				32.4628			31.992	32.0732		32.3572							32.178	32.3463	32.0469	31.7296	32.3339	32.6264	32.282	32.2952	32.1256	32.4238	32.34	31.9997	32.0199	31.8517				32.2104	32.4726	32.1976	31.9026
jgi|Aspni7|1127924	29.4283	29.9742	29.8725	29.1915	28.9829	29.0689	28.9565	28.2044	29.8466	29.2336	29.3055	28.7365	28.9565	28.7779	29.3867	28.6846	28.0978	28.2029	29.5415	29.2071	28.6665	29.9367	29.5774	29.6564	29.6999	28.6072	28.4031	28.4464	28.7579	28.4917	28.8603	29.3662	27.4623	27.2405	26.8897	28.9003		29.1153	29.4309	28.7681	28.7318	29.0157	28.542	29.3271	28.4661	28.7914	28.7842	29.4562	29.6031
jgi|Aspni7|1127973							29.6374	29.8534						29.8846	29.8253		29.5442		30.4932			30.0102		30.7508		30.7025	28.9971	30.3697				29.8261					28.9651			30.0548							30.394		30.8815
jgi|Aspni7|1127980	32.8727	32.644	32.6268	33.1959	33.015	32.934	32.631	32.6904	32.7633	32.6105	32.7666	32.7519	32.7749	32.7099	32.9154	32.2539	32.5728	32.353	32.6973	32.5233	32.776	32.6892	32.6221	32.751	32.5862	32.5476	32.6568	32.6883	32.6141	32.8056	33.02	32.9814	33.1068	33.188	32.6264	32.8534	32.7509	32.7781	32.6726	33.2095	32.765	32.6862	32.3468	32.5297	32.6181	32.6429	32.7266	32.5052	32.4455
jgi|Aspni7|1127991	33.0976	32.4548	33.6785	34.0037	34.3243	34.019	34.1207	34.3514	34.2703	33.8953	34.0819	34.0736	33.9942	34.0496	34.172	34.2235	33.6431	34.5108	33.8511	33.5999	34.1459	33.9843	33.9987	33.9859	34.0915	34.0598	34.284	34.1131	33.5549	34.1408	32.7547	33.5369	33.8364	33.5317	33.9638	33.356	33.4128	33.9304	33.8417	33.1879	33.5123	33.9494	33.5152	33.3352	33.8312	33.8432	33.8793	33.9318	34.1532
jgi|Aspni7|1128035	30.3908	30.2306	30.3884	30.7837	30.1366	29.9768	29.7557	29.916	30.5482	30.4252	30.241	30.1889	30.1867	29.9773	29.9766	29.6125	29.7094	29.3956	29.8938		30.0828	30.0516	30.091	29.956		30.5857	29.8634	29.8603	29.8717	30.1625	30.1972	29.469	29.4024	29.6432	30.3078	29.928	29.6281	30.03	30.1634	30.1498	30.2222	30.1977	29.464	29.2257	30.1095	30.3165	29.5015	30.2215	29.8826
jgi|Aspni7|1128039	30.5748	29.4957	31.2917	30.2665	30.4212	29.5141	30.2541	30.1403	30.2276	29.8337	29.8373	29.8954	29.0164	29.1499	29.1333	29.5482	29.1171	29.5284	28.8714	29.3067	32.1111	29.4865	29.4143	28.8777	29.809	29.8159	29.8746	29.6982	29.598	29.9748	29.5806	29.4241		29.5328	29.5261			30.032	29.7429	28.1682			28.8313	28.746		29.6328	29.092	28.9364	28.7886
jgi|Aspni7|1128041											31.4508	31.3051	31.2812			31.5091			31.2202	31.4696		31.9962		31.3884					31.3493				31.1161							31.4141	31.2269	31.1813						31.5974
jgi|Aspni7|1128060		30.4894		28.7504		29.8547	29.9683	30.1786	30.4714		30.057	29.8899	31.3248	29.9703	29.7825	30.0032	29.7878	29.5265	29.4949	29.7063	31.0539	29.9884	28.8858	29.66	29.523	29.3942	29.8728	30.2904	29.4392	28.9793	29.7798		29.3108	29.9892	29.8977	29.9478	30.1224	30.1844	29.4916	29.6145		29.8482	28.8245	30.0147	30.1962	30.064	29.6111	29.7901
jgi|Aspni7|1128148	31.4831	31.8561	31.6991	31.8754	31.8597	31.9753	31.605	31.5459	31.513	31.2636	31.207	31.3047	31.2015	31.0724	31.4009	31.1665	31.4435	31.3269	31.1839	31.1819	31.3457	31.1345	31.3198	31.4866	31.1615	31.1364	31.5237	31.2212	31.3103	31.3896	31.6298	31.6226	31.6136	31.414	31.1389	31.0742	31.3083	31.2241	31.292	31.4011	31.3252	31.2313	31.1156	31.3185	31.1638	31.3438	31.225	31.1808	31.3141
jgi|Aspni7|1128227	28.7712	29.189	28.3636	28.511	27.9953	27.9886	28.5104	28.6509	28.548	28.7879	28.8202	28.8531	28.6313	28.9404	28.67	28.4724	28.7673	28.5721	29.0524	29.4069	28.6071	28.7778	28.4569	26.4983	29.0312	28.6505	28.6298	28.65	28.8426	28.9296	28.8587	29.1316	28.9569	29.099	28.4983	29.2854	29.4557	28.8639	28.8356	28.6423	28.8694	28.6735	28.9173	28.7235	28.7787	26.2161	28.7434	28.8529	28.7506
jgi|Aspni7|1128253	36.7418	36.6638	36.5368	36.4814	36.3067	36.238	36.2782	36.0674	35.955	36.1407	36.1575	35.9431	36.244	36.2045	36.4036	36.0495	36.3632	36.3715	35.7507	35.9071	36.1166	36.0414	36.1559	36.0966	36.214	35.9999	36.0987	36.0278	36.1305	36.1021	36.2637	36.2744	36.4244	36.4125	36.226	36.1985	36.6231	35.9533	36.1487	36.0907	36.0385	36.1467	35.8643	36.2843	35.9708	36.2494	35.9129	35.8406	35.7233
jgi|Aspni7|1128402	29.3564		28.7435			28.6106		28.4046				29.0528								29.0256			28.6469				28.679				28.6891	29.0175						29.1494	28.7888
jgi|Aspni7|1128408	36.3037	36.1407	36.2322	35.9295	35.7029	36.0357	36.1286	36.0692	35.9865	35.8853	35.8843	35.7268	35.5673	35.4089	35.6759	35.52	35.4122	35.5542	35.7551	35.7377	35.7613	35.6605	35.4933	35.6859	35.8475	35.6584	35.8065	35.8003	35.6869	35.7878	35.8693	36.0101	35.8746	35.7638	35.5593	35.6469	35.6458	35.8496	35.9025	35.5474	35.6157	35.7237	35.6467	35.5592	35.5984	35.6092	35.6968	35.685	35.8936
jgi|Aspni7|1128422											28.6404							29.4468							27.7817			28.288	30.0755				30.1724		28.4766						27.3922			28.5674		28.2387		24.8629
jgi|Aspni7|1128430	31.2778	31.3844	31.4143	31.1969	31.2178	31.0437	31.3916	31.5633	31.1617	31.3978	31.0785	31.5111	31.4913	31.4897	31.0679	31.4032	31.2425	31.298	31.4674	31.6075	31.4207	31.4338	31.4322	31.1706	31.6398	31.3106	31.5658	31.7987	31.5154	31.4242	30.9867	31.2033	31.0365	31.0891	31.2363	31.4094	31.51	31.7546	31.428	31.6389	31.3476	31.5125	31.7825	31.4903	31.4714	31.3187	31.0841	31.3914	31.63
jgi|Aspni7|1128436	33.7811	33.8534	33.9519	34.0934	33.7997	33.9294	33.7077	33.404	33.5952	33.4476	33.4331	33.543	33.6103	33.5756	33.4583	33.522	33.539	33.6275	33.3526	33.2523	33.5035	33.3506	33.4163	33.4663	33.4881	33.299	33.4586	33.443	33.5257	33.4396	33.37	33.6752	33.7931	33.497	33.411	33.4131	33.5013	33.487	33.5359	33.5048	33.5104	33.6721	33.2769	33.3892	33.304	33.4057	33.3342	33.3409	33.6835
jgi|Aspni7|1128478	33.4184	33.1026	33.076						32.2073				32.0363		32.8315		32.5245		32.4894		32.134	32.613	32.4461	32.0767	32.4161	32.4384		32.9167	32.7356	32.4966	32.8328	32.7705	31.6075	32.9235	32.5234	32.5718			35.5299	32.4376	32.5217	32.8681			32.4982		32.6888
jgi|Aspni7|1128488		29.0918	28.7869	29.2997	28.6927	29.0323	28.5338			28.3493	28.3764	27.9156			29.0237		29.0871	29.0634	28.0978	27.531	28.4515	28.1713	28.1062	28.1851		27.2075			28.1899	28.3913		28.582	28.6309	28.4496	28.7013	28.0325	28.1521		28.5206	28.8273	27.7757	27.9331		28.6558	28.0673	28.907	28.5327
jgi|Aspni7|1128495	32.6214	31.1649	29.5135	27.1454	30.9049	31.0753	31.1644		31.1122	31.0008	31.4352	31.2357	30.8703	31.616	30.8019	31.1937	31.7853	31.3002	31.1868	31.2045	31.21	31.2477	30.6414	31.4429	31.457	31.2351	31.3774	31.1328	31.5006	31.2889	31.2124	31.1593	31.0145	30.6148	31.5273	31.329	31.5542	31.4341	31.69	31.1494		31.257	31.3614	31.2454	31.3949	31.5891	31.2113	31.5858	31.2875
jgi|Aspni7|1128516	28.7187	29.0833	29.1002		27.7852				28.5516																		28.2042				27.0743
jgi|Aspni7|1128547	33.6779	34.1364	34.0072	34.0622	33.8855	34.0165	34.0752	33.9833	33.7931	34.1602	34.1234	34.0041	34.0379	34.0046	34.064	33.9948	33.9645	34.02	33.9674	33.8499	34.0981	34.0304	33.9956	34.1511	34.1041	33.812	33.9655	34.0694	33.8662	34.05	34.1563	34.3766	33.918	34.1605	34.1504	34.0807	33.9536	33.7246	33.9946	34.1036	33.9661	33.7204	33.9366	34.0704	33.7689	33.9715	33.7939	34.116	33.6001
jgi|Aspni7|1128588	29.9782	29.1116	29.3725	29.8016	29.7484	30.2856	29.8869	29.3725	29.6271	29.2129	27.9528	29.6263	29.4443	29.6917	30.1333	30.212	29.3938	29.7806	29.5811	29.7708	29.3411	28.9458	29.9123			29.0012	29.2176	29.4493	29.3988	29.0958		29.9195	30.2904	27.5023		29.4266	29.4216	29.1144	29.2841	29.0667	29.3243	29.4123	29.1078	29.6016	29.0206	29.6198	29.6215	28.9079	29.9162
jgi|Aspni7|1128605		28.9078	28.9289	27.9642	29.1537	29.0982		29.4126	28.1536	29.1674	28.312	28.9183			28.5533	29.2217	26.9891	27.6018	28.4275	29.152	27.073	28.746	28.7456	28.2857	28.1456	28.8226	28.1487			29.088	29.2694	29.0911	26.9621	26.703	27.7467	28.8071	28.1397	28.8149			28.4947	27.7702	27.9506	28.0014	26.5746	26.048	27.7685		28.373
jgi|Aspni7|1128692	30.244	30.6935	30.2559	32.0181	31.7501	31.8277	32.1415	32.1858	32.1503	32.5865	32.6359	32.4869	32.8439	32.4569	32.6993	32.4307	32.3126	32.3888	32.7163	32.6752	32.5411	32.9901	33.0882	32.7726	32.5849	32.4169	32.3067	32.6477	32.6611	32.5792	32.3993	32.0887	32.2338	32.6242	32.6037	32.5413	32.2189	32.6408	32.5356	32.5531	32.884	32.6466	32.5367	32.696	32.6451	32.5647	32.5061	32.5013	32.1305
jgi|Aspni7|1128736	27.4611	28.2604	28.2661	27.9927	27.9332	28.0671	28.0283	27.5271	28.0853	28.7831	28.2508	27.9543			27.6655				27.618	28.5106		27.7084			27.8258	26.7678	27.6549			28.1244		28.049			26.445		27.7241	27.2587					27.8754	27.7768	27.3812
jgi|Aspni7|1128788	30.3263		30.5285	31.3818	30.6938	30.3432	30.4215	30.6926	30.4695		30.9229	30.5027	30.7266	30.7068	31.0642	30.3859	30.3056	30.351	31.2366	30.1535	30.5288	30.2905	29.9232	32.1721	30.4038	30.3311	30.6608	30.5468	30.4709	31.5092	31.7545			33.3033	31.445	30.1347	32.0312		32.9634	30.2938	30.3275	30.2167				31.7409	30.4637	30.4008	31.1794
jgi|Aspni7|1128814	31.9952	32.9497	32.4249	32.7937	32.4277	32.3483	32.6901	32.6501	32.9752	32.9744	33.0547	32.8524	32.9935	32.8643	33.0021	33.3242	33.2338	33.2272	32.9793	33.0351	33.0235	33.118	33.0276	32.973	32.9389	32.3886	32.3156	32.9954	32.9359	32.9825	32.8829	32.6077	32.6711	32.8892	32.8373	32.7312	32.6818	32.8888	33.0186	32.8063	33.3636	33.219	32.5934	33.059	33.1566	32.6879	32.8835	32.9684	32.7675
jgi|Aspni7|1128856																	27.3246					29.2134	28.4159															28.9261											26.5284
jgi|Aspni7|1128860	29.4806	30.1624	29.7105	29.9012	32.3355	29.7585	30.5053	30.3224	32.1329	30.2662	29.7549		29.7481	30.3106	30.8624	30.4893	29.8793	29.7031	30.3035	29.4877	29.7766	30.1522	30.3137		30.4929	32.3004	34.7312	29.1936		29.7987		30.5764	30.8247	30.4452		32.1101	34.3586	29.2528	29.6003	30.8694	30.4167	29.9454	28.8237	30.9104	30.6633	29.9454		30.7798
jgi|Aspni7|1128870	30.9008	31.1495	31.0014	31.5184	30.8117	31.4112	31.1584	31.424	31.2101	31.8042	31.7298	31.4723	31.2562	31.2292	31.3098	31.4766	30.9375	30.9842	31.4438	31.4173	31.59	31.6593	31.5037	31.5554	31.6942	31.0098	31.0223	31.9068	30.8918	31.0492	30.9073	31.9326	29.6216	31.5509	30.9358	31.4139	31.0027	31.4655	31.349	31.4632	31.5223	31.4151	30.7928	31.2566	31.296	30.9289	31.2856	31.3411	31.4637
jgi|Aspni7|1128884	31.3896									30.0719			30.0328				30.13					30.3484	30.3509	29.994					30.5663		30.5151		30.1184	31.0647	29.5609	30.5245				30.069		30.3447					30.2724
jgi|Aspni7|1128903	33.0152	28.2502	27.3458		27.0138		28.0397	34.6749		27.7279		33.7845	28.1163		28.6963		27.1617	28.1916	28.4213	27.2008		27.4937		27.638					27.9482	33.2563	28.4824	27.0781	28.7278	28.3318		27.1826			27.8273	27.3915		28.6999				25.4265	27.6536	27.0913
jgi|Aspni7|1128943	30.1052	30.1885	30.2859	30.0996	29.7315	29.6945					29.2477	29.1584			28.9666		29.3011					29.1547		28.8211				28.8342			29.4176	29.6511	29.6665				29.0706			29.0724						29.0799	29.4488		29.1398
jgi|Aspni7|1128999	34.2312	34.4196	34.2751	34.117	34.0077	33.7392	34.2069	34.1686	34.397	34.3408	34.4769	34.5504	34.243	34.2123	34.1173	34.337	34.1565	34.0995	34.4628	34.4647	34.238	34.4037	34.2903	34.3481	34.4717	34.089	34.3093	34.1619	34.3414	34.1281	34.7049	34.2997	34.1769	34.4065	34.4598	34.4918	34.3868	34.425	34.4028	34.3355	34.4057	34.2017	34.1847	34.1496	34.239	34.3894	34.3196	34.5039	34.1159
jgi|Aspni7|1129056	26.5697		26.9942	26.7111	25.8956			26.2344		26.8764	27.0133	27.11	27.2611		25.8266	27.0187	26.5984	26.5743	27.1637	26.7832	27.479	26.3667	27.3894	26.8482	27.2492			26.9196	27.1138	26.8594	26.8504	26.9208	27.9986	27.7313		27.215	26.7436	27.2218	27.0554	27.5227	26.9644	27.2157	27.0856	27.0578	26.9365	26.8277	27.4483
jgi|Aspni7|1129075	33.349	33.3418	33.0769	33.1725	33.0113	33.0967	33.3228	33.2812	33.0238	33.254	33.2468	33.148	33.1165	33.3604	33.0548	33.1439	33.5127	33.2553	33.2405	33.24	33.1892	33.0816	33.0835	33.1537	33.2487	33.2734	33.1505	33.2471	33.2257	33.2601	33.1551	33.4898	33.6244	33.3795	33.2314	33.4465	33.5764	33.1775	33.2827	33.2976	33.1862	33.0232	33.0838	32.9963	33.1868	33.1657	33.182	33.3437	33.3785
jgi|Aspni7|1129086	33.8075	33.9337	34.2717	35.6382	35.4217	35.2374	35.595	35.598	35.626	35.8345	36.0125	35.821	36.1982	36.2117	35.9085	36.1629	36.0591	36.0165	35.9496	36.2023	35.8818	35.7749	35.9264	35.5196	35.8744	35.7191	35.4988	35.8961	35.9744	35.9174	35.488	35.6402	35.6213	35.5238	35.6327	35.9322	35.6768	35.6683	35.7115	36.1133	36.2089	36.1847	35.9333	36.0338	36.0113	35.8536	35.8575	35.9515	35.4632
jgi|Aspni7|1129137	32.7266	32.5448	32.7081	32.7174	32.662	32.3537	32.9758	32.6564	33.1067	33.4407	33.6309	33.5033	33.496	33.481	33.6087	33.4513	33.3999	33.0331	33.6561	33.8539	33.5766	33.6905	33.3616	33.5087	33.4616	33.1053	32.9871	33.2438	33.7365	33.4538	33.3566	33.4488	33.6351	33.8969	33.8266	33.8902	33.8998	33.5085	33.3404	33.6929	33.6476	33.7692	33.7376	33.8407	33.5173	33.8033	33.6537	33.7518	33.363
jgi|Aspni7|1129143				31.1186		29.9555								30.8668	30.7641		31.041	30.7534			31.1022					30.8346	31.1963					31.6218							30.8631	30.8233		30.6772	30.7962					30.6616
jgi|Aspni7|1129158	30.0848	30.1472	29.3361	28.9872	29.4836	29.3101	28.9451		29.424	29.5406	29.4332	29.0182	27.5449	29.5401		29.2852	29.52	29.6861	29.2	28.7005			29.2503		28.8528	29.5033	29.2179	29.8616			28.6823			29.0346	27.4356			29.0586	29.2532		28.6418	28.7248	28.9537		29.4152	29.2038	28.8757	29.117	27.9062
jgi|Aspni7|1129203	27.7897		25.9016	26.5391		26.4495	26.3912		24.69	27.0144	26.6881	26.4928	27.9908	26.7011	25.4978	27.3796		25.9724	27.0755	26.7517	26.1242	27.4543	27.678	27.3126	28.1031	26.5693	25.9288	26.1151	27.4356	26.4444	26.8634	25.0688	25.9307	25.1693	28.0525	26.9937		27.1471	26.9837	27.3335	26.9897	27.6114	25.1166	27.1836	26.8572	27.0308	27.8358		27.637
jgi|Aspni7|1129204							29.9123	30.0798	29.8254									30.2256									30.5037					29.8761	30.0812				27.8285												29.7446
[truncated: 2,652 more rows]
[truncated: 2 more columns]

## Sheet: Target_proteins_normalized_log
proteinId	An_ZD_SF93_M_52	An_ZD_SF93_M_53	An_ZD_SF93_M_54	An_ZD_SF93_M_55	An_ZD_SF93_M_56	An_ZD_SF93_M_57	An_ZD_SF93_M_58	An_ZD_SF93_M_59	An_ZD_SF93_M_60	An_ZD_SF93_M_61	An_ZD_SF93_M_62	An_ZD_SF93_M_63	An_ZD_SF93_M_64	An_ZD_SF93_M_65	An_ZD_SF93_M_66	An_ZD_SF93_M_67	An_ZD_SF93_M_68	An_ZD_SF93_M_69	An_ZD_SF93_M_70	An_ZD_SF93_M_71	An_ZD_SF93_M_72	An_ZD_SF93_M_73	An_ZD_SF93_M_74	An_ZD_SF93_M_75	An_ZD_SF93_M_76	An_ZD_SF93_M_77	An_ZD_SF93_M_78	An_ZD_SF93_M_79	An_ZD_SF93_M_80	An_ZD_SF93_M_81	An_ZD_SF93_M_82	An_ZD_SF93_M_83	An_ZD_SF93_M_84	An_ZD_SF93_M_85	An_ZD_SF93_M_86	An_ZD_SF93_M_87	An_ZD_SF93_M_88	An_ZD_SF93_M_89	An_ZD_SF93_M_90	An_ZD_SF93_M_91	An_ZD_SF93_M_92	An_ZD_SF93_M_93	An_ZD_SF93_M_94	An_ZD_SF93_M_95	An_ZD_SF93_M_96	An_ZD_SF93_M_97	An_ZD_SF93_M_98	An_ZD_SF93_M_99	An_ZD_SF93_M_100
[truncated: 59 more rows]
[truncated: 2 more columns]

[truncated: 1 more sheets: Metabolomics_normalized_log]
